# Supplementary material for: Comprehensive genome-wide analysis of calmodulin-binding transcription activator (CAMTA) in Durio zibethinus and identification of fruit ripening-associated DzCAMTAs
Source: BMC Genomics. 2021 Oct 14;22:743. doi: 10.1186/s12864-021-08022-1 (PMC8518175; doi:10.1186/s12864-021-08022-1)
Supplement: Supplementary file 1 — Additional file 1: Table S1. All identified durian CAMTAs. Table S2. Protein sequence of DzCAMTAs. Table S3. List of 20 conserved protein motif sequences and their annotation in DzCAMTAs. Table S4. List of CAMTA genes from five species used for the phylogenetic analysis of DzCAMTAs. Table S5. The Ka/Ks ratios and date of duplication for duplicate CAMTA genes in Durio zibethinus. Table S6. List of predicted cis-acting elements in the promoter regions of DzCAMTAs. Table S7. List of positively interacting genes (Pearson correlation coefficient r ≥ 0.95) with DzCAMTA3. Table S8. List of negatively interacting genes (Pearson correlation coefficient r ≤ -0.95) with DzCAMTA3. Table S9. List of positively interacting genes (Pearson correlation coefficient r ≥ 0.95) with DzCAMTA8. Table S10. List of negatively interacting genes (Pearson correlation coefficient r ≤ -0.95) with DzCAMTA8. [file 12864_2021_8022_MOESM1_ESM.xlsx]

## Sheet: Table S1
Table S1. All identified durian CAMTAs
XP_ID	XM_ID	LOC_ID
XP_022726513.1	XM_022870778.1	LOC111282620
XP_022726510.1	XM_022870775.1	LOC111282620
XP_022726508.1	XM_022870773.1	LOC111282620
XP_022740214.1	XM_022884479.1	LOC111292222
XP_022744320.1	XM_022888585.1	LOC111295185
XP_022744314.1	XM_022888579.1	LOC111295185
XP_022751074.1	XM_022895339.1	LOC111299855
XP_022751073.1	XM_022895338.1	LOC111299855
XP_022751072.1	XM_022895337.1	LOC111299855
XP_022751071.1	XM_022895336.1	LOC111299855
XP_022763688.1	XM_022907953.1	LOC111309099
XP_022763687.1	XM_022907952.1	LOC111309099
XP_022763686.1	XM_022907951.1	LOC111309099
XP_022725126.1	XM_022869391.1	LOC111281753
XP_022725125.1	XM_022869390.1	LOC111281753
XP_022725124.1	XM_022869389.1	LOC111281753
XP_022776346.1	XM_022920611.1	LOC111318006
XP_022760768.1	XM_022905033.1	LOC111306973
XP_022721859.1	XM_022866124.1	LOC111279200
XP_022721860.1	XM_022866125.1	LOC111279200
XP_022760650.1	XM_022904915.1	LOC111306911
XP_022726509.1	XM_022870774.1	LOC111282620
XP_022760651.1	XM_022904916.1	LOC111306911
XP_022739612.1	XM_022883877.1	LOC111291817	incomplete sequence
XP_022739611.1	XM_022883876.1	LOC111291817	incomplete sequence
XP_022739610.1	XM_022883875.1	LOC111291817	incomplete sequence
XP_022739609.1	XM_022883874.1	LOC111291817	incomplete sequence
XP_022744328.1	XM_022888593.1	LOC111295185
XP_022751075.1	XM_022895340.1	LOC111299855
XP_022725127.1	XM_022869392.1	LOC111281753
XP_022776347.1	XM_022920612.1	LOC111318006
XP_022726511.1	XM_022870776.1	LOC111282620
XP_022739608.1	XM_022883873.1	LOC111291817	incomplete sequence

## Sheet: Table S2
Table S2. Protein sequence of DzCAMTAs
Gene name	Sequence
DzCAMTA1	MADRASYSLAPRLDIEQILLEAQHRWLRPAEICEILSNYQKFHIAPEPPNRPPSGSLFLFDRKVLRYFRKDGHNWRKKKDGKTVKEAHEKLKVGSVDMLHCYYAHGEENENFQRRSYWMLEQDLMHIVFVHYLEVKGSRTIGGIRETSDVSNSQTSSPSTSSYSVSHTKAPSGNADSASPTSTLTSLCEDADSEDSHQASSRFHTSPQIGNAIVMDKTHPGFLNPYSSHAFSGRSSIPGVNGVSHLHGDRLKDTDYGTCMTEAQRTLDLASWEPGLEPHMPVYATASSHTSMSSTQTDTMSVSMQQENMMKGKQLAVKSAGREFGYPLSTKSNLQVLIIGICLKSQEEIAKYNWSCMFGEVEVPTKVIADGILSCHAPPHSVGQVPFYVTCSNRLACSE…
DzCAMTA2	MAETRSYGLTNQLDIQQILMEAQHRWLRPAEICEILKNYKKFRITPEPPHMPPSGSLFLFDRKVLRYFRKDGHNWRKKKDGKTVKEAHERLKAGSIDVLHCYYAHGEDNENFQRRSYWMLEEDLSHIVFVHYREVKGNRTYFNHIKETEGTIPYSPETEGIIHNSEVESSMSSSFHPTNGQIPSQTVDTTSMNSLQASEYEDAESVYNHQASSQFHSFLESQQPVVGRIDTGFSDPYVHVSHSNDYHGKPSGTAFRLTQPDKDSGNNDAGITYEPQQNHDFTSWEDVLENCTPGVESAQYKPPFSLKQHETMGQLFENSFLKKEFENQSAAREEWQASDADSSHLAKWGLDQKLHQDLRYDLTCRSHEQEVNHHVHPEKQHDHSRQNNQLTDPSNGNHG…
DzCAMTA3	MADRASYGLASRLDIEQILLEAQHRWLRPAEICEILRNYQKFDIAAEPPNRPPSGSLFLFDRKVLRYFRKDGHNWRKKKDGKTVKEAHEKLKVGSIDALHCYYAHGEENENFQRRSYWMLEQDLMHIVFVHYLEVKGSRTIGGIRETSAISNSRTSSPSTSSYSVSHGKAPSGNADSASPTRTLTSLCEDADSEDSQQANSRLHISPQIGNASVMDDMNPGFLNPYSTHPFPVEPDGNLKFLHYDHEGRSSIPGVNEVSHLHGDRLRGIDYGSHMTEAQRTLDLASRERGLEQYMPVYPAASSHASMTSAQPDTVGISLQQENMIEGKLLDVKSAGEEFGNPLPRKSNWQIPLADNALELPKWPMDPSSDFELPYDTRFFEQKSHDFHLLNALEELISR…
DzCAMTA4	MAETRRYGLSNQLDIKQILAEAQHRWLRPAEICEILKNYKKFSIAPEPAHMPPSGSIFLFDRKVLRYFRKDGHNWRKKKDGKTVKEAHERLKAGSIDVLHCYYAHGEENENFQRRSYWMLEEDLSHIVLVHYREVKGNRTNFNCIKETEETIPYRQETEGIISNSEVESSTSSSLHPNNSQIPSQTTDTTSMNSVQASEYEDAESDDYHGKPSNSGFQLTQPDKDREYNDAGITYEPQKNLDFTSWEDVLENCTPGIESAQYQPPFSLKQHDTMGQLFDNTFLEKQEIKDQSLAQEEWQPSEGDSSHLMKWPLDQNLHPDLRYDLTSGFHEEKVIRDVQQDKRHDHSIENNQPTEPSNGNHGYVPKPDSESHLTLEGKSIYSSAMIQHLFDGSLAEEGL…
DzCAMTA5	MADRASYSLAPRLDIEQILLEAQHRWLRPAEICEILRNYQKFHIASESPNRPPSGSLFLFDRKVLRYFRKDGHNWRKKKDGKTVKEAHEKLKVGSIDMLHCYYAHGEENENFQRRSYWMLEEDLMHIVFVHYLEVKGSRTIGGIKETSDVSNSQTSSPSTSSYSVSHTKAPSGNADSASPTSTLTSLCEDADSEDSHQASSRFRTSLQIGNATVIDKLDPGFLSPYPPHPFQAQRTLDLASWEQGLEQYMPVYAAASSHASMTATQPDTMSISLQQENMMKGKQLTRESAGEEFGNPLPTQSNWQVPLADNSSELPKWPMDPSSNFELPYDTRLFEQKTHDFHLPNALEEFTGHDVLNEQPVYKTLQMPLINEDSNSVMKTYPENDMHLDGNVNYSFSL…
DzCAMTA6	MAQSGYDINNLFREAQSRWLKPAEVLFILQNHEKYQLTQEPPQKPTSGSLFLFNKRVLRFFRKDGHNWRKKKDGRTVGEAHERLKVGNVETLNCYYAHGEQNPSFQRRSFWMLDPAYEHIVLVHYREINEAKPSSTSILQSPVSSSAFSPSPNSYTSQNPGSNSLASDVHEPYQNLSSPGSVEVSSDIVIKKNGIDNTVEYSSPADLEVSQALKRIEEQLSLNEDSFKEMSPFCSLDGDTDDSKFLEYGSGIDKQDPQADLLYKPDDIIQDHLYSQPARVENYSNSFALLPGKNGEPNQAYGNDNSDGSKESLYWKNVLDSCKNQSGVGSQQGKPPSCSRTEPADQQEQSYWLNFNGSHVEDSSVLLPQEVENVELPSYSSAIQTIDTNSDYYTMLFNQ…
DzCAMTA7	MEQSGYDINNLFREAQARWLKPAEVLFILQNHEKYQLTQEPPQKPTSGSLFLFNKRVLRFFRKDGHSWRKKKDGRTVGEAHERLKVGNVETLNCYYAHGEQNPSFQRRSYWMLDPAYEHIVLVHYREINEAKHSLASIVQSPVSSSAFSPSPNSYNSQNPGSNSLACDVHQTYQNLSSPGSVEVSSDIVIKHNEIDNSVEYTIPADLQVSQALKRIEEQLSLNEDSFKDSSASIVQSPVSSSAFSPSPNSYTSQNRGSNSLASDVHETFQNLSSPGSVEVSSDIFMKNNGIDNTVEYICPADLQVSHALKRLEEQLSLNEDSFKEMSPFCSLDGDTDDSKFLEYGRETAKQDPQEDLLYEPDDIIQDHLYSQPARVENYSNNFALLSDGGKNGEHSQVY…
DzCAMTA8	MAQARRCLPNQQLDLQQILQEAQHRWLRPVEVCEILSNYPKFRLSDKPPTKPSAGSLYLFDRKTIRYFRKDGHDWRKKKDGKTVKEAHEKLKIGSVDVLHCYYAHGQFNENFQRRCYWMLDGQLEHIVFVHYREVKEGYRSGISRLLADTGSQSVSLQTGSTPSLAHENSSAAIIQTSHVSTSRLDWNGQTLSSEFEDVDSGDYPTACSAVQPIHGSISCTASVDPEVAGFPESRRNPPSSWFTESNSNHGTESYFWPDIHQSITNTISMSDHKLYVERPTAADFITHKEAQVRPHDVSDVVTCGDKLISPVDVQAVGESPQKLIQVQQAYDFNFIGLQSQNYSGLQKVVSSSTQIENEPKDSGLNNDEPVELKKLDSFGRWMDKEIGGDCDDSLMASD…
DzCAMTA9	MDGGGSSRLSGAEIHGFHTLKDLDFPNMMEEARSRWLRPNEIYAVLCNHKYFTINAKPVNLPKSGTIVFFDRKMLRNFRKDGHNWKKKKDGKTVKEAHEHLKIGNEERIHVYYAHGQDNPTFVRRCYWLLDKTLEHIVLVHYRETQELQGSPATPVNSNSSSNSDQSTSLLVTKEFDSGAGNAYYEEPSDSVKVRNHAMTLHEINTLEWDELVVTNDCNDSAVSRRDKNSCFDQGNQITVNGFSNDGDPISAYNLSTEISLLGNLVGSVAQSNNAYLNTPDAVCYQISGVQVNSNVQKDSSAIGTGESLDLLVNDSLQSQDSFGRWMDRVMTESPGSRDDPVLESSISSCQDSFTSQEQIFTITEVSPAWAYSTEKTKILVTGVFHQAYQHLVKSNLFC…
DzCAMTA10	MDGGGSGRLVGTEIHGFHTLEDLDVQNMMEEAKSRWLRPNEIHAMLYNHNYFTINVKPVNLPKSGAIVLFDRKMLRNFRKDGHNWKKKKDGKTVKEAHEHLKVGNEERIHVYYAHGQDNPTFVRRCYWLLDKTLEHIVLVHYRETQELQGSPATPGNSNSSSITDQSTSLLPTEEFDSGTGNAFYEEPSDSVKARNHEMTLHEINTLEWDELLVTNDTNGSTVSKRDKNSCFDQQNQITVNGFPNYGAPISAYNLSTEFSLLGNLVEPVAQSGNAYLNTPEGVCHLVSGGQGNSNVQRKDSSPIGPGESLDFLLNDGLQSQDSFGRWLDYIVTESPGSVGDPLLESSISSGQDSTSPEQIFSITEVSPAWAYCTEKTKILVTGVFHRAYQHLAKSNLFC…

## Sheet: Table S3
Table S3. List of twenty conserved protein motif sequence and their annotation in DzCAMTAs
Motifs	Motif Sequence	Regular expression	Annotation	Sites	Width	E-value
MOTIF 1	KDGHNWRKKKDGKTVKEAHEKLKVGSIDVLHCYYAHGEENENFQRRSYWM	KDGHNW[RK]KKKDG[KR]TV[KG]EAHE[KRH]LK[VAI]G[SN][IVE][DE][VMRT][LI][HN][CV]YYAHG[EQ][EDQ]N[EP][NST]F[QV]RR[SC]YW[ML]	CG-1	10	50	3.2E-353
MOTIF 2	FRGWKGRKEFLLIRQRIVKIQAHVRGHQVRKQYRKIIWSVGILEKVILRW	FR[GT]WK[GKM]RK[ED]FL[LIN][ILM]R[QR][RKQ][IAV][VI]KIQA[HA][VF]RG[HY]QVRK[QN]Y[RK][KTV]I[IVCL]W[SA]VG[IV][LV][ED]K[VA][IV]LRW	IQ motif	10	50	2.9E-312
MOTIF 3	QGVJHLAAALGYDWAJKPTVNAGVSINFRDVNGWTALHWAAYCGREKTVA	QGV[LI]H[LFM][AC]A[AGI]LG[YF][DE]WA[IL][KEN][PL][TIF][VILS][NTVW][AHS]G[VL]S[ILV][ND]FRD[VAIK]NGWTALHWAA[YFRS][CFY]GRE[KEQR][TM]VA	Ankyrin repeat	10	50	3.2e-281
MOTIF 4	EAQHRWLRPAEICEILKNYKKFQIAPEPPNKPPSGSLFLFDRKVLRYFR	EAQ[HS]RWL[RK]P[AN]E[IV][CL][EAF]IL[KQRS]N[YH][KQE][KY][FY][HQRT][IL][ATN][PAQ][EK]P[PV][NHQ][KRLM]P[PKT]SGS[LI][FV]LF[DN][RK][KR][VM]LR[YFN]FR	CG-1	10	49	1.4e-255
MOTIF 5	CMFGEVEVPAEVIADGVLRCHAPPHSPGRVPFYVTCSNRLACSEVREFEY	C[MV][FC]G[ED][VIT]E[VN]P[AL]E[VI]I[AQ][DENV]G[VI][LIY][RSC]C[HK][ALTV][PS][PQ]H[SAEL][PVA]G[QRKL]V[PNT][FL][YC][VIM][TS]C[SDG][NG][RH][LEK][APS][CI]S[EQ][VI]REF[ED]Y	TIG	10	50	7.4e-254
MOTIF 6	GAAPGALTDPTPZFPLGRTPADLASSNGHKGIAGYLAESALTSHLSSLTL	GA[ASK][PA][GN][AL][LV]TDP[TS][PST][EQ][FDNY][PL][LSG]G[RCK]T[AP]A[DS][LI]A[SA][GSAL][NKS]G[HY][KD]G[IL][AS][GA][YF]L[AS]E[SEFV][ADS]L[TSV][SA][HY][LF][SN][SD][LM][TAN][LMV]	unknown	10	50	9.4e-212
MOTIF 7	DELSLKDSLAAVRNATQAAARIHQAFRAQSFQKRQLKESGD	D[EGQ][LP][SY]LKD[ST][LI][AT]A[VY][RC][NT]A[TA][QD]AA[AD]RI[HQ][QNT][AMV]FR[AMV][QH]SF[QK][KR][RK]Q[LKQ][KSA][EV][SEVY][GAS][DAS]	unknown	10	41	7.7e-155
MOTIF 8	QTEERLZKALTRVKSMAQNPEAREQYRRL	[QK][TAV][ED][EV][RA][LV][QE][KE]A[LV][ATSV]RV[KQ]SM[AFV][QRD][NS]P[EAD][AG][RQ][GQDE][QE]Y[RS]R[LM]	unknown	10	29	1.5e-103
MOTIF 9	LSQDQLFSIIDFSPEWAYSDEETKVLIIGTFLKSQEESAKA	[LTV][SA][QH][DEK]Q[LIK]F[ST]I[IT][DE][FIV]SP[EAKN]W[AG]Y[SI][DGST][ES][EAK][TI]K[VI][LI][IV][ITV]G[RSTV]F[LH][KCQR][SAD][PQY][EDQS][EH][SALV][AK][KN][AYS]	TIG	9	41	1.2e-109
MOTIF 10	KECLLQKLLKEKLYSWLLHKIMEGGKGPNILDEK	[KV][ED][CQSW]L[LF][QE][KEI][LA][LM]K[EDN][KR]L[YKQ][SDV]WL[LC][HES][KR][ISV][MAIK]E[DG][GS][KD][GT][PST][NE][ICY][LD][DM][EQS][KG]	unknown	10	34	1.3e-102
MOTIF 11	LEEDLEHIVLVHYREVKESRT	L[DE][EKPQ][DAT][LY][EMS]HIV[FL]VHY[RL]E[VIT][KNQ][EG][SALN][RKQ][TG]	CG-1	10	21	5.1e-84
MOTIF 12	BYGGITYEAQRTLDLASWEDGLEQYMPVYESASSHPSMSSTQPDTMGISL	[DNP][YD][AGP][GPST][HIC][MTP][TYF][EQ][AP]Q[RKQ][TN][LH]D[LF][AT]S[WR]E[DPQR][GV]LE[NQP][CYH][MT]P[VG][YIV][AEP][AST]A[SQ][SY][HKQ][APT][SP][MF][ST][LSA][KTA]Q[HPT][DE]T[MV][GS][IQV][SL][FLM]	unknown	5	50	1.9e-57
MOTIF 13	SSYSPSHTKAPSQNADSASPTSTLTSLYEDADSEDSHQASS	S[SA][FY][SH][PV]S[HNP][GNT][KQS][AIY][PT]S[QG][NT]A[DG][ST][ANT]S[PLM][TAN]S[TD][LQV][TAH][SE][LE][CY][EQ][DN][AL][DES]S[EP][DG]S[HV][QE][AV]SS	unknown	7	41	5.3e-53
MOTIF 14	QGIRENKACBMVLSSTEEVTDGDEDLIDIDSLLDDDTFMSI	[QET][GEM][IQ][RHQV][ET][NK][KV][AM][CSY][ND][MK][VL][LMQ][SN][SRY][ATS][EG]E[VT][TA][DGV][GLR]DEDL[IL]D[ILPV][DE][SK]LLDDD[TN][FS]M[SH][ITF]	unknown	5	41	4.1e-48
MOTIF 15	EEGLKKLDSFNRWITKELGDVDDLQMQSSSGAYWDTVEGGNG	E[ED][GS]LKK[LV]DSF[NS]RW[IM][TS]KELG[DE]VD[DE][LS][HQ][MT][QK][ST]SSG[AI][YAT]W[DS][TAE]VE[CG][GQ]N[GV]	unknown	4	42	1.5e-45
MOTIF 16	RRKGSGLRGFRRETITEEPSP	R[RL]K[GR][SKV]GLRG[FL][RK][RSV][ED][ATP][IVE][TE][EKAI][EDGV][PAE][SD][PEIQ]	unknown	10	21	8.8e-45
MOTIF 17	AISLLTVKSKKPLQEDGVAHAAAIQIQKK	[AEI][ILV][SA][GLAF][LI][TAKS][AITV][KMQ][SAH][AKNR][KRFL][PAR][LFGN][QGY][EHNS][DAT][GEKR][VHK][AKVY][HMN]AAA[AILT][QSR]IQ[KY][KR]	unknown	10	20	1.1e-41
MOTIF 18	PSKEDDYDFLKEGRK	[PDIQ][SEG][KDS][EDT]D[DE][YES][DK]F[LY][KER][EKTY][GS]RK	unknown	10	15	7.3e-27
MOTIF 19	SSVEERELLLRFARLLSLKSSSPPNSTY	[SYK][SGR][VNW][EA][ES][REFL][ELI][LM][LQD][LVI]R[FL][AEGV][MQRY][LM]L[SCFL][LS][KDGT]S[FSK][SR][PLQ][NPK][NDIS][HLNS][HIST][FEGY]	unknown	10	28	2.6e-24
MOTIF 20	NDQPVHKNQQTEPINGDHGYVMKPDPENDLHLEGKSNYSFALKKHLFDG	[HN][DE][HQ][PS][VIR][EHQY][KN][NT][LQ][QLP][MT][DEPQ][LP][IS]N[GAE][DN][HS][GN][SY]V[MPS]K[PT][DY][PLS]E[NS][DHR][LM][HT]L[EAD]G[KN][SIV][IN]Y[SA][FS][AS][LM][KIR][KQ][HS]L[FL]DG	unknown	4	49	5.1e-27

## Sheet: Table  S4
Table S4. List of species used for the phylogenetic analysis of DzCAMTA s
CAMTA	Gene_ID	Plant Name	Family
CAMTA	Solyc01g057270	Solanum lycopersicum	Solanaceae
CAMTA	Solyc01g060170	Solanum lycopersicum	Solanaceae
CAMTA	Solyc01g105230	Solanum lycopersicum	Solanaceae
CAMTA	Solyc04g056270	Solanum lycopersicum	Solanaceae
CAMTA	Solyc05g015650	Solanum lycopersicum	Solanaceae
CAMTA	Solyc12g035520	Solanum lycopersicum	Solanaceae
CAMTA	Solyc12g099340	Solanum lycopersicum	Solanaceae
CAMTA	AtCAMTA1	Arabidopsis thaliana	Brassicaceae
CAMTA	AtCAMTA2	Arabidopsis thaliana	Brassicaceae
CAMTA	AtCAMTA3	Arabidopsis thaliana	Brassicaceae
CAMTA	AtCAMTA4	Arabidopsis thaliana	Brassicaceae
CAMTA	AtCAMTA5	Arabidopsis thaliana	Brassicaceae
CAMTA	AtCAMTA6	Arabidopsis thaliana	Brassicaceae
CAMTA	Thecc1EG001108t1	Theobroma cacao	Malvacea
CAMTA	Thecc1EG001108t2	Theobroma cacao	Malvacea
CAMTA	Thecc1EG007482t1	Theobroma cacao	Malvacea
CAMTA	Thecc1EG007482t2	Theobroma cacao	Malvacea
CAMTA	Thecc1EG008731t1	Theobroma cacao	Malvacea
CAMTA	Thecc1EG008731t2	Theobroma cacao	Malvacea
CAMTA	Thecc1EG021327t1	Theobroma cacao	Malvacea
CAMTA	Thecc1EG021327t2	Theobroma cacao	Malvacea
CAMTA	Thecc1EG021468t1	Theobroma cacao	Malvacea
CAMTA	DzCAMTA1	Durio zibethenus	Malvacea
CAMTA	DzCAMTA2	Durio zibethenus	Malvacea
CAMTA	DzCAMTA3	Durio zibethenus	Malvacea
CAMTA	DzCAMTA4	Durio zibethenus	Malvacea
CAMTA	DzCAMTA5	Durio zibethenus	Malvacea
CAMTA	DzCAMTA6	Durio zibethenus	Malvacea
CAMTA	DzCAMTA7	Durio zibethenus	Malvacea
CAMTA	DzCAMTA8	Durio zibethenus	Malvacea
CAMTA	DzCAMTA9	Durio zibethenus	Malvacea
CAMTA	DzCAMTA10	Durio zibethenus	Malvacea
CAMTA	Gh_A02G0518	Gossypium hirsutum	Malvacea
CAMTA	Gh_A03G1528	Gossypium hirsutum	Malvacea
CAMTA	Gh_A05G2690	Gossypium hirsutum	Malvacea
CAMTA	Gh_A09G0631	Gossypium hirsutum	Malvacea
CAMTA	Gh_A10G1519	Gossypium hirsutum	Malvacea
CAMTA	Gh_A10G1568	Gossypium hirsutum	Malvacea
CAMTA	Gh_A13G0595	Gossypium hirsutum	Malvacea
CAMTA	Gh_D02G0582	Gossypium hirsutum	Malvacea
CAMTA	Gh_D05G2988	Gossypium hirsutum	Malvacea
CAMTA	Gh_D09G0629	Gossypium hirsutum	Malvacea
CAMTA	Gh_D10G1770	Gossypium hirsutum	Malvacea
CAMTA	Gh_D10G1826	Gossypium hirsutum	Malvacea
CAMTA	Gh_D12G0791	Gossypium hirsutum	Malvacea
CAMTA	Gh_D13G0531	Gossypium hirsutum	Malvacea

## Sheet: Table  S5
Table S5. The Ka/Ks ratios and date of duplication for duplicate CAMTA genes in Durio zibethinus
Duplicated CAMTA gene 1	Duplicated CAMTA gene 2	Ka	Ks	Ka/Ks	Date (mya) T = Ks/2λ	Selective pressure
DzCAMTA1	DzCAMTA3	0.065	0.2154	0.301764	17.95	purifying selection
DzCAMTA1	DzCAMTA5	0.0542	0.2055	0.263747	17.12	purifying selection
DzCAMTA2	DzCAMTA4	0.0774	0.1757	0.440524	14.64	purifying selection
DzCAMTA6	DzCAMTA7	0.0511	0.2116	0.241493	17.63	purifying selection
DzCAMTA9	DzCAMTA10	0.0784	0.1844	0.425163	15.36	purifying selection

## Sheet: Table  S6
Table S6. List of predicted cis-acting elements in the promoter regions of DzCAMTAs
	Motif	Organism	Function	sequence	DzCAMTA1	DzCAMTA2	DzCAMTA3	DzCAMTA4	DzCAMTA5	DzCAMTA6	DzCAMTA7	DzCAMTA8	DzCAMTA9	DzCAMTA10
Abiotic and Biotic stress	ARE	Zea mays	cis-acting regulatory element essential for the anaerobic induction	AAACCA	583/-/6; 634/+/6		137/-/6	591/+/6	134/-/6		969/-/6		553/+/6; 566/+/6
	Box-4	Petroselinum crispum	part of a conserved DNA module involved in light responsiveness	ATTAAT	7/+/6; 262/+6; 233/+/6; 299/+/6	108/+/6; 200/+/6; 144/+/6; 217/+/6; 140/+/6; 196/+/6	36/+/6; 276/+/6	226/+/6; 496/+/6; 370/+/6; 471/+/6; 475/+/6			558/-/6	235/+/6		327/+/6; 397/+/6; 350/+/6; 475/+/6
	GT-1	Avena sativa/ Arabidopsis thaliana/Solanum tuberosum	light responsive element	GGTTAAT/GGTTAA/GTGTGTGAA	292/-/7; 292/-/6				197/-/7; 198/-/6	803/-/6			515/-/9
	LTR	Hordeum vulgare	cis-acting element involved in low-temperature responsiveness	CCGAAA	759/-/6		619/+/6; 776/+/6						546/+/6	993/-/6
	TCT-motif	Arabidopsis thaliana	part of a light responsive element	TCTTAC	661/-/6		945/+/6			138/-/6; 323/+/6				753/+/6
	ATCT-motif	Pisum sativum	part of a conserved DNA module involved in light responsiveness	AATCTAATCC		225/-/9
	CAG-motif	Arabidopsis thaliana	part of a light responsive element	GAAAGGCAGAC		86/-/10
	G-box	Zea mays/Arabidopsis thaliana/Pisum sativum/Brassica oleracea	cis-acting regulatory element involved in light responsiveness	CACGTC/TACGTG/TAACACGTAG		697/+/6	124/+/6	702/+/6; 155/+/6; 699/+/9; 665/+/6		207/+/6; 618/+/6	91/-/6; 270/+/6	618/+/6
	GA-motif	Arabidopsis thaliana	part of a light responsive element	ATAGATAA			30/-/8
	GATA-motif	Arabidopsis thaliana	part of a light responsive element	GATAGGA			906/-/7
	chs-CMA1a	Daucus carota	part of a light responsive element	TTACTTAA			477/+/8						258/-/8; 960/+/8
	AT-rich sequence	Pisum sativum	element for maximal elicitor-mediated activation (2copies)	TAAAATACT				904/+/9
Phytohormone responsive	CGTCA-motif	Hordeum vulgare	cis-acting regulatory element involved in the MeJA-responsiveness	CGTCA	695/+/5			667/+/5	118/-/5	172/-/5; 620/+/5	69/+/5; 697/-/5; 341/+/5	620/+/5; 637/+/5	668/+/5	629/+/5
	ERE	Nicotiana glutinos	ethylene-responsive element	ATTTTAAA	473/+/8		444/+/8; 446/-/8	187/+/8; 395/+/8; 254/+/8	465/+/8; 728/-/8; 474/-/8	643/+/8		229/-/8	149/-/8; 366/+/8; 219/+/8; 368/-/8; 202/+/8; 269/+/8	372/+/8
	TGACG-motif	Hordeum vulgare	cis-acting regulatory element involved in the MeJA-responsiveness	TGACG	695/-/5			667/-/5	118/+/5	172/+/5; 620/+/5	69/-/5; 697/+/5; 341/-/5	620/-5; 637/-/5	668/-/5	629/-/5
	ABRE	Arabidopsis thaliana/Hordeum vulgare	cis-acting element involved in the abscisic acid responsiveness	ACGTG/CACGTG/AACCCGG/CGTACGTGCA		697/-/5	125/+/5	665/-/5; 702/-/5; 156/+/5; 155/+/6; 654/+/7		618/-/5; 207/+/6; 208/+/5; 805/+/7	91/-/5	569/-/9; 618/-/5
	TATC-box	Oryza sativa	cis-acting element involved in gibberellin-responsiveness	TATCCCA		685/+/7
	P-box	Oryza sativa	gibberellin-responsive element	CCTTTTG						200/+/7
	TGA-element	Brassica oleracea	auxin-responsive element	AACGAC						302/+/6	336/+/6	429/-/6
	GARE-motif	Brassica oleracea	gibberellin-responsive element	TCTGTTG							101/+/7
	TCA- element	Nicotiana tabacum	cis-acting element involved in salicylic acid responsiveness	CCATCTTTTT							728/+/9	101/-/10		723/+/9
	AuxRR-core	Nicotiana tabacum	cis-acting regulatory element involved in auxin responsiveness	GGTCCAT								546/+/7
Plant growth and development	CAT-box	Arabidopsis thaliana	cis-acting regulatory element related to meristem expression	GCCACT	723/-/6						177/+/6
	MYB	Arabidopsis thaliana	plant development	TAACCA/CAACCA	294/+/6; 496/+/6; 396/-/6	543/+/6; 567/+/6	175/-/6		199/+/6; 799/+/6	959/+/6	102/-/6; 565/+/6	8/+/6; 177/+/6		618/+/6
	HD-Zip 1	Arabidopsis thaliana	element involved in differentiation of the palisade mesophyll cells	CAAT(A/T)ATTG		552/-/8.5			111/+/8.5
	MBS1	Petunia hybrida	MYB binding site involved in flavonoid biosynthetic genes regulation	TTTTTACGGTTA			879/-/11
	MSA-like	Catharanthus roseus	cis-acting element involved in cell cycle regulation	TCCAACGGT					597/+/9
	GCN4_motif	Oryza sativa	cis-regulatory element involved in endosperm expression	TGAGTCA									319/-/7
	O2-site	Zea mays	cis-acting regulatory element involved in zein metabolism regulation	GTTGACGTGA				664/-/9; 684/-/9				617/-/8
583/-/9: Position/Strand/Matrix score

## Sheet: Table  S7
Table S7. List of positively (Pearson correlation coefficient r ≥ 0.95) interacting genes with DzCAMTA3
DzCAMTA3	Interaction	DzCAMTA3PinG	Description	Pearson correlation(r)
TRINITY_DN15942_c0_g1_i1	pos_interaction	TRINITY_DN1012_c0_g1_i2	calmodulin-binding receptor-like cytoplasmic kinase 1	0.978816
TRINITY_DN15942_c0_g1_i1	pos_interaction	TRINITY_DN10263_c0_g1_i1	ubiquitin-conjugating enzyme 10	0.95088
TRINITY_DN15942_c0_g1_i1	pos_interaction	TRINITY_DN1030_c1_g1_i1	sialyltransferase-like protein 2 isoform X1	0.960829
TRINITY_DN15942_c0_g1_i1	pos_interaction	TRINITY_DN1120_c0_g2_i1	---NA---	0.95633
TRINITY_DN15942_c0_g1_i1	pos_interaction	TRINITY_DN11594_c0_g1_i1	RNA helicase family protein	0.957781
TRINITY_DN15942_c0_g1_i1	pos_interaction	TRINITY_DN1167_c0_g1_i9	probable mediator of RNA polymerase II transcription subunit 26c isoform X2	0.982276
TRINITY_DN15942_c0_g1_i1	pos_interaction	TRINITY_DN11760_c0_g2_i1	cold, circadian rhythm, and RNA binding 1	0.964032
TRINITY_DN15942_c0_g1_i1	pos_interaction	TRINITY_DN12032_c0_g2_i1	protein NEOXANTHIN-DEFICIENT 1-like isoform X4	0.957499
TRINITY_DN15942_c0_g1_i1	pos_interaction	TRINITY_DN12050_c0_g1_i1	probable glucan 1,3-beta-glucosidase A isoform X1	0.969596
TRINITY_DN15942_c0_g1_i1	pos_interaction	TRINITY_DN12132_c0_g1_i5	L10-interacting MYB domain-containing protein isoform X1	0.951901
TRINITY_DN15942_c0_g1_i1	pos_interaction	TRINITY_DN12495_c0_g1_i1	ADP,ATP carrier protein 1, mitochondrial-like isoform X1	0.96312
TRINITY_DN15942_c0_g1_i1	pos_interaction	TRINITY_DN1256_c0_g1_i9	protein decapping 5-like isoform X1	0.957514
TRINITY_DN15942_c0_g1_i1	pos_interaction	TRINITY_DN12695_c0_g1_i1	TOPLESS-related 1 isoform 1	0.964866
TRINITY_DN15942_c0_g1_i1	pos_interaction	TRINITY_DN12824_c0_g1_i2	RAD3-like DNA-binding helicase protein	0.964921
TRINITY_DN15942_c0_g1_i1	pos_interaction	TRINITY_DN13081_c0_g2_i4	2-methylene-furan-3-one reductase-like	0.952191
TRINITY_DN15942_c0_g1_i1	pos_interaction	TRINITY_DN13113_c0_g2_i5	RNA recognition motif (RRM)-containing protein	0.956975
TRINITY_DN15942_c0_g1_i1	pos_interaction	TRINITY_DN13211_c0_g1_i1	Poly(A) RNA polymerase cid14, putative	0.95556
TRINITY_DN15942_c0_g1_i1	pos_interaction	TRINITY_DN13462_c0_g1_i9	SET domain group 40	0.985694
TRINITY_DN15942_c0_g1_i1	pos_interaction	TRINITY_DN13508_c0_g3_i1	uncharacterized protein LOC111305512 isoform X2	0.951493
TRINITY_DN15942_c0_g1_i1	pos_interaction	TRINITY_DN13635_c0_g1_i1	homologue of trithorax	0.962122
TRINITY_DN15942_c0_g1_i1	pos_interaction	TRINITY_DN13665_c0_g1_i1	---NA---	0.962563
TRINITY_DN15942_c0_g1_i1	pos_interaction	TRINITY_DN1390_c0_g2_i2	ultraviolet-B receptor UVR8 isoform X1	0.960274
TRINITY_DN15942_c0_g1_i1	pos_interaction	TRINITY_DN1404_c0_g1_i1	Uncharacterized protein TCM_031731	0.969454
TRINITY_DN15942_c0_g1_i1	pos_interaction	TRINITY_DN14395_c0_g1_i3	SNF2 domain-containing protein / helicase domain-containing protein / zinc finger protein-like protein	0.963695
TRINITY_DN15942_c0_g1_i1	pos_interaction	TRINITY_DN14613_c0_g1_i17	pentatricopeptide repeat-containing protein At2g01510, mitochondrial-like isoform X1	0.966224
TRINITY_DN15942_c0_g1_i1	pos_interaction	TRINITY_DN15234_c0_g1_i10	threonyl-tRNA synthetase, putative / threonine-tRNA ligase	0.970561
TRINITY_DN15942_c0_g1_i1	pos_interaction	TRINITY_DN15249_c0_g1_i1	UDP-sugar pyrophosphorylase-like isoform X6	0.951187
TRINITY_DN15942_c0_g1_i1	pos_interaction	TRINITY_DN16312_c0_g1_i3	---NA---	0.982358
TRINITY_DN15942_c0_g1_i1	pos_interaction	TRINITY_DN17837_c0_g1_i1	Zinc finger C-x8-C-x5-C-x3-H type family protein	0.981948
TRINITY_DN15942_c0_g1_i1	pos_interaction	TRINITY_DN18018_c0_g5_i1	---NA---	0.974716
TRINITY_DN15942_c0_g1_i1	pos_interaction	TRINITY_DN18222_c0_g1_i1	integrator complex subunit 3 homolog	0.981731
TRINITY_DN15942_c0_g1_i1	pos_interaction	TRINITY_DN1834_c0_g1_i7	Cullin 1	0.963091
TRINITY_DN15942_c0_g1_i1	pos_interaction	TRINITY_DN18525_c0_g2_i1	heat shock transcription factor A1D	0.963372
TRINITY_DN15942_c0_g1_i1	pos_interaction	TRINITY_DN18772_c0_g1_i1	Serine/arginine repetitive matrix protein 2 isoform 2	0.974813
TRINITY_DN15942_c0_g1_i1	pos_interaction	TRINITY_DN18982_c0_g1_i1	cyclin-dependent kinase F-4-like isoform X1	0.963372
TRINITY_DN15942_c0_g1_i1	pos_interaction	TRINITY_DN19185_c0_g2_i1	DHHC-type zinc finger family protein	0.950699
TRINITY_DN15942_c0_g1_i1	pos_interaction	TRINITY_DN19197_c0_g1_i3	mediator of RNA polymerase II transcription subunit 33B-like isoform X1	0.963372
TRINITY_DN15942_c0_g1_i1	pos_interaction	TRINITY_DN1934_c0_g1_i4	SPT2 chromatin protein	0.964255
TRINITY_DN15942_c0_g1_i1	pos_interaction	TRINITY_DN19378_c0_g1_i5	trafficking protein particle complex subunit 13-like isoform X1	0.956045
TRINITY_DN15942_c0_g1_i1	pos_interaction	TRINITY_DN19869_c0_g1_i1	Pyridine nucleotide-disulfide oxidoreductase family protein isoform 2	0.964429
TRINITY_DN15942_c0_g1_i1	pos_interaction	TRINITY_DN2006_c2_g1_i1	putative clathrin assembly protein At5g35200	0.955787
TRINITY_DN15942_c0_g1_i1	pos_interaction	TRINITY_DN20117_c0_g2_i1	---NA---	0.95142
TRINITY_DN15942_c0_g1_i1	pos_interaction	TRINITY_DN2013_c0_g2_i9	mediator of RNA polymerase II transcription subunit 15a-like	0.956408
TRINITY_DN15942_c0_g1_i1	pos_interaction	TRINITY_DN2034_c1_g1_i4	Tudor/PWWP/MBT domain-containing protein	0.957867
TRINITY_DN15942_c0_g1_i1	pos_interaction	TRINITY_DN21273_c0_g1_i1	---NA---	0.963372
TRINITY_DN15942_c0_g1_i1	pos_interaction	TRINITY_DN21657_c0_g1_i4	Zinc finger C-x8-C-x5-C-x3-H type family protein	0.951815
TRINITY_DN15942_c0_g1_i1	pos_interaction	TRINITY_DN220_c0_g1_i3	Protein kinase superfamily protein	0.958567
TRINITY_DN15942_c0_g1_i1	pos_interaction	TRINITY_DN2207_c0_g1_i3	K-box region and MADS-box transcription factor family protein	0.975907
TRINITY_DN15942_c0_g1_i1	pos_interaction	TRINITY_DN22800_c0_g1_i1	heat shock transcription factor HSF4	0.951823
TRINITY_DN15942_c0_g1_i1	pos_interaction	TRINITY_DN23429_c0_g3_i1	---NA---	0.95273
TRINITY_DN15942_c0_g1_i1	pos_interaction	TRINITY_DN23439_c0_g1_i1	---NA---	0.963372
TRINITY_DN15942_c0_g1_i1	pos_interaction	TRINITY_DN2390_c0_g1_i8	Exostosin family protein	0.95346
TRINITY_DN15942_c0_g1_i1	pos_interaction	TRINITY_DN24453_c2_g1_i1	Rho GTPase activation protein with PH domain isoform 1	0.974716
TRINITY_DN15942_c0_g1_i1	pos_interaction	TRINITY_DN24663_c0_g1_i1	GATA type zinc finger transcription factor family protein	0.963372
TRINITY_DN15942_c0_g1_i1	pos_interaction	TRINITY_DN24956_c0_g1_i1	---NA---	0.963372
TRINITY_DN15942_c0_g1_i1	pos_interaction	TRINITY_DN25349_c0_g1_i1	---NA---	0.993829
TRINITY_DN15942_c0_g1_i1	pos_interaction	TRINITY_DN26054_c0_g2_i2	altered inheritance of mitochondria protein	0.958627
TRINITY_DN15942_c0_g1_i1	pos_interaction	TRINITY_DN26210_c0_g1_i1	autophagy-related protein 18a-like	0.963372
TRINITY_DN15942_c0_g1_i1	pos_interaction	TRINITY_DN2670_c0_g1_i11	Leucine-rich repeat (LRR) family protein	0.955685
TRINITY_DN15942_c0_g1_i1	pos_interaction	TRINITY_DN27235_c0_g1_i1	---NA---	0.963372
TRINITY_DN15942_c0_g1_i1	pos_interaction	TRINITY_DN27913_c0_g1_i1	---NA---	0.95273
TRINITY_DN15942_c0_g1_i1	pos_interaction	TRINITY_DN27954_c0_g2_i1	---NA---	0.963372
TRINITY_DN15942_c0_g1_i1	pos_interaction	TRINITY_DN2859_c0_g1_i11	stomatal closure actin-binding-like protein	0.995145
TRINITY_DN15942_c0_g1_i1	pos_interaction	TRINITY_DN28661_c0_g1_i2	---NA---	0.970732
TRINITY_DN15942_c0_g1_i1	pos_interaction	TRINITY_DN29134_c0_g1_i1	---NA---	0.963372
TRINITY_DN15942_c0_g1_i1	pos_interaction	TRINITY_DN292_c0_g1_i2	S-adenosyl-L-methionine-dependent methyltransferases superfamily protein	0.965588
TRINITY_DN15942_c0_g1_i1	pos_interaction	TRINITY_DN3029_c0_g1_i3	lysine ketoglutarate reductase trans-splicing protein (DUF707)	0.965858
TRINITY_DN15942_c0_g1_i1	pos_interaction	TRINITY_DN30447_c0_g1_i1	---NA---	0.984374
TRINITY_DN15942_c0_g1_i1	pos_interaction	TRINITY_DN31063_c0_g1_i1	---NA---	0.968367
TRINITY_DN15942_c0_g1_i1	pos_interaction	TRINITY_DN3297_c1_g1_i3	protein ENHANCED DISEASE RESISTANCE 2-like isoform X2	0.95081
TRINITY_DN15942_c0_g1_i1	pos_interaction	TRINITY_DN3332_c0_g2_i7	N-acetylglucosaminylphosphatidylinositol de-N-acetylase family protein	0.956541
TRINITY_DN15942_c0_g1_i1	pos_interaction	TRINITY_DN33381_c0_g1_i1	---NA---	0.963372
TRINITY_DN15942_c0_g1_i1	pos_interaction	TRINITY_DN3350_c0_g1_i3	Homeodomain-like transcriptional regulator, putative isoform 1	0.955864
TRINITY_DN15942_c0_g1_i1	pos_interaction	TRINITY_DN337_c1_g1_i3	phosphatidate phosphatase PAH2-like	0.95142
TRINITY_DN15942_c0_g1_i1	pos_interaction	TRINITY_DN3473_c0_g1_i4	HSP20-like chaperones superfamily protein	0.955979
TRINITY_DN15942_c0_g1_i1	pos_interaction	TRINITY_DN3570_c0_g1_i1	topless-related protein 4-like	0.957599
TRINITY_DN15942_c0_g1_i1	pos_interaction	TRINITY_DN3606_c1_g1_i1	solanesyl diphosphate synthase 3, chloroplastic/mitochondrial-like isoform X3	0.963372
TRINITY_DN15942_c0_g1_i1	pos_interaction	TRINITY_DN362_c1_g1_i1	---NA---	0.954952
TRINITY_DN15942_c0_g1_i1	pos_interaction	TRINITY_DN36709_c0_g1_i8	Albina 1	0.985542
TRINITY_DN15942_c0_g1_i1	pos_interaction	TRINITY_DN369_c0_g3_i1	zinc ion binding protein	0.981621
TRINITY_DN15942_c0_g1_i1	pos_interaction	TRINITY_DN37259_c0_g1_i1	---NA---	0.963372
TRINITY_DN15942_c0_g1_i1	pos_interaction	TRINITY_DN3853_c0_g1_i1	protein VAC14 homolog isoform X1	0.984498
TRINITY_DN15942_c0_g1_i1	pos_interaction	TRINITY_DN38623_c0_g1_i2	---NA---	0.968367
TRINITY_DN15942_c0_g1_i1	pos_interaction	TRINITY_DN3907_c0_g1_i7	interferon-related developmental regulator family protein / IFRD protein family	0.958593
TRINITY_DN15942_c0_g1_i1	pos_interaction	TRINITY_DN40105_c0_g2_i1	---NA---	0.969847
TRINITY_DN15942_c0_g1_i1	pos_interaction	TRINITY_DN4120_c0_g2_i1	---NA---	0.963372
TRINITY_DN15942_c0_g1_i1	pos_interaction	TRINITY_DN418_c0_g1_i8	Cytosol aminopeptidase family protein	0.960454
TRINITY_DN15942_c0_g1_i1	pos_interaction	TRINITY_DN42044_c0_g1_i1	---NA---	0.963372
TRINITY_DN15942_c0_g1_i1	pos_interaction	TRINITY_DN4231_c0_g1_i9	probable E3 ubiquitin-protein ligase ARI2 isoform X2	0.983343
TRINITY_DN15942_c0_g1_i1	pos_interaction	TRINITY_DN4477_c0_g1_i4	polyadenylate-binding protein-interacting protein 11-like isoform X1	0.979338
TRINITY_DN15942_c0_g1_i1	pos_interaction	TRINITY_DN454_c0_g1_i2	probable galacturonosyltransferase 4 isoform X1	0.959185
TRINITY_DN15942_c0_g1_i1	pos_interaction	TRINITY_DN45687_c0_g1_i1	---NA---	0.963372
TRINITY_DN15942_c0_g1_i1	pos_interaction	TRINITY_DN4631_c0_g1_i3	Peptidase M1 family protein	0.96588
TRINITY_DN15942_c0_g1_i1	pos_interaction	TRINITY_DN479_c0_g1_i10	---NA---	0.971513
TRINITY_DN15942_c0_g1_i1	pos_interaction	TRINITY_DN47926_c0_g1_i1	---NA---	0.963372
TRINITY_DN15942_c0_g1_i1	pos_interaction	TRINITY_DN5194_c0_g1_i3	Cation efflux family protein	0.963372
TRINITY_DN15942_c0_g1_i1	pos_interaction	TRINITY_DN5441_c1_g1_i9	enhanced disease resistance 1	0.95602
TRINITY_DN15942_c0_g1_i1	pos_interaction	TRINITY_DN5536_c0_g1_i1	Tetratricopeptide repeat (TPR)-like superfamily protein	0.95889
TRINITY_DN15942_c0_g1_i1	pos_interaction	TRINITY_DN5653_c0_g1_i6	pumilio 24	0.980478
TRINITY_DN15942_c0_g1_i1	pos_interaction	TRINITY_DN5836_c3_g1_i2	AFG1-like ATPase family protein	0.981463
TRINITY_DN15942_c0_g1_i1	pos_interaction	TRINITY_DN58623_c0_g1_i1	---NA---	0.963372
TRINITY_DN15942_c0_g1_i1	pos_interaction	TRINITY_DN59275_c0_g1_i1	---NA---	0.963372
TRINITY_DN15942_c0_g1_i1	pos_interaction	TRINITY_DN59573_c0_g1_i1	---NA---	0.963372
TRINITY_DN15942_c0_g1_i1	pos_interaction	TRINITY_DN606_c1_g3_i1	LSD1-like 3	0.973621
TRINITY_DN15942_c0_g1_i1	pos_interaction	TRINITY_DN60682_c0_g1_i1	---NA---	0.963372
TRINITY_DN15942_c0_g1_i1	pos_interaction	TRINITY_DN62632_c0_g1_i1	---NA---	0.963372
TRINITY_DN15942_c0_g1_i1	pos_interaction	TRINITY_DN6332_c0_g1_i4	Nucleotide/sugar transporter family protein isoform 1	0.969423
TRINITY_DN15942_c0_g1_i1	pos_interaction	TRINITY_DN64234_c0_g1_i1	Inositol 1,3,4-trisphosphate 5/6-kinase family protein	0.975513
TRINITY_DN15942_c0_g1_i1	pos_interaction	TRINITY_DN64271_c0_g1_i1	---NA---	0.985813
TRINITY_DN15942_c0_g1_i1	pos_interaction	TRINITY_DN64617_c0_g1_i1	---NA---	0.963372
TRINITY_DN15942_c0_g1_i1	pos_interaction	TRINITY_DN6484_c0_g2_i1	Mitochondrial substrate carrier family protein	0.966098
TRINITY_DN15942_c0_g1_i1	pos_interaction	TRINITY_DN654_c2_g1_i5	Tudor/PWWP/MBT superfamily protein	0.958216
TRINITY_DN15942_c0_g1_i1	pos_interaction	TRINITY_DN65476_c0_g1_i1	---NA---	0.958815
TRINITY_DN15942_c0_g1_i1	pos_interaction	TRINITY_DN6807_c0_g1_i2	probable ubiquitin-conjugating enzyme E2 16	0.959547
TRINITY_DN15942_c0_g1_i1	pos_interaction	TRINITY_DN69184_c0_g1_i1	---NA---	0.963372
TRINITY_DN15942_c0_g1_i1	pos_interaction	TRINITY_DN6975_c1_g1_i1	Pentatricopeptide repeat (PPR-like) superfamily protein	0.951286
TRINITY_DN15942_c0_g1_i1	pos_interaction	TRINITY_DN7092_c0_g1_i3	V-type proton ATPase subunit a1-like isoform X2	0.960317
TRINITY_DN15942_c0_g1_i1	pos_interaction	TRINITY_DN7110_c1_g1_i2	initiation factor 4F subunit (DUF1350)	0.953974
TRINITY_DN15942_c0_g1_i1	pos_interaction	TRINITY_DN7171_c1_g1_i7	Golgi nucleotide sugar transporter 1	0.953636
TRINITY_DN15942_c0_g1_i1	pos_interaction	TRINITY_DN72250_c0_g1_i1	---NA---	0.963372
TRINITY_DN15942_c0_g1_i1	pos_interaction	TRINITY_DN7263_c0_g1_i6	Transducin/WD40 repeat-like superfamily protein	0.97945
TRINITY_DN15942_c0_g1_i1	pos_interaction	TRINITY_DN7349_c0_g1_i5	ABC transporter D family member 1-like isoform X1	0.960951
TRINITY_DN15942_c0_g1_i1	pos_interaction	TRINITY_DN7352_c0_g1_i2	Regulator of Vps4 activity in the MVB pathway-like protein isoform 1	0.984944
TRINITY_DN15942_c0_g1_i1	pos_interaction	TRINITY_DN7461_c0_g1_i5	---NA---	0.963372
TRINITY_DN15942_c0_g1_i1	pos_interaction	TRINITY_DN78250_c0_g1_i1	DnaJ homologue	0.950261
TRINITY_DN15942_c0_g1_i1	pos_interaction	TRINITY_DN78555_c0_g1_i1	---NA---	0.963372
TRINITY_DN15942_c0_g1_i1	pos_interaction	TRINITY_DN78848_c0_g1_i1	---NA---	0.963372
TRINITY_DN15942_c0_g1_i1	pos_interaction	TRINITY_DN7998_c0_g1_i2	uncharacterized protein LOC111295869 isoform X3	0.989106
TRINITY_DN15942_c0_g1_i1	pos_interaction	TRINITY_DN8015_c4_g1_i1	---NA---	0.973798
TRINITY_DN15942_c0_g1_i1	pos_interaction	TRINITY_DN8137_c0_g1_i2	Protein kinase superfamily protein	0.989384
TRINITY_DN15942_c0_g1_i1	pos_interaction	TRINITY_DN8555_c0_g2_i2	Plant stearoyl-acyl-carrier-protein desaturase family protein	0.952941
TRINITY_DN15942_c0_g1_i1	pos_interaction	TRINITY_DN8607_c0_g1_i1	RNA-binding KH domain-containing protein	0.982848
TRINITY_DN15942_c0_g1_i1	pos_interaction	TRINITY_DN9264_c0_g1_i2	CA-responsive protein	0.987923
TRINITY_DN15942_c0_g1_i1	pos_interaction	TRINITY_DN9991_c0_g1_i1	RAD3-like DNA-binding helicase protein	0.956912

## Sheet: Table  S8
Table S8. List of negatively (Pearson correlation coefficient r ≤ -0.95) interacting genes with DzCAMTA3
DzCAMTA3	Interaction	DzCAMTA3NinG	Description	Pearson correlation(r)
TRINITY_DN15942_c0_g1_i1	neg_interaction	TRINITY_DN10411_c0_g1_i2	oxidoreductase/transition metal ion-binding protein	-0.960022
TRINITY_DN15942_c0_g1_i1	neg_interaction	TRINITY_DN10519_c0_g1_i6	RNA polymerase II C-terminal domain phosphatase-like 4 isoform X2	-0.96781
TRINITY_DN15942_c0_g1_i1	neg_interaction	TRINITY_DN1059_c1_g1_i3	NADH dehydrogenase subunit 4 (mitochondrion)	-0.954549
TRINITY_DN15942_c0_g1_i1	neg_interaction	TRINITY_DN1070_c0_g1_i2	Heat shock protein 70 (Hsp 70) family protein	-0.980225
TRINITY_DN15942_c0_g1_i1	neg_interaction	TRINITY_DN10716_c1_g1_i1	---NA---	-0.950004
TRINITY_DN15942_c0_g1_i1	neg_interaction	TRINITY_DN10866_c0_g1_i2	---NA---	-0.969514
TRINITY_DN15942_c0_g1_i1	neg_interaction	TRINITY_DN10986_c0_g1_i1	protein CHROMATIN REMODELING 19	-0.987124
TRINITY_DN15942_c0_g1_i1	neg_interaction	TRINITY_DN11305_c0_g1_i4	myosin heavy chain-like protein	-0.951027
TRINITY_DN15942_c0_g1_i1	neg_interaction	TRINITY_DN11462_c0_g1_i8	1-amino-cyclopropane-1-carboxylate synthase 12	-0.958913
TRINITY_DN15942_c0_g1_i1	neg_interaction	TRINITY_DN11539_c0_g1_i4	Putative membrane lipoprotein	-0.980573
TRINITY_DN15942_c0_g1_i1	neg_interaction	TRINITY_DN11576_c0_g1_i3	RING/U-box superfamily protein	-0.970259
TRINITY_DN15942_c0_g1_i1	neg_interaction	TRINITY_DN12146_c0_g1_i1	inactive protein kinase SELMODRAFT_444075-like	-0.953713
TRINITY_DN15942_c0_g1_i1	neg_interaction	TRINITY_DN12552_c0_g1_i4	---NA---	-0.955307
TRINITY_DN15942_c0_g1_i1	neg_interaction	TRINITY_DN1263_c1_g1_i1	NTF2-like protein	-0.983235
TRINITY_DN15942_c0_g1_i1	neg_interaction	TRINITY_DN13604_c0_g1_i2	uncharacterized protein LOC111274754 isoform X1	-0.955554
TRINITY_DN15942_c0_g1_i1	neg_interaction	TRINITY_DN13703_c0_g1_i2	Peptidase S24/S26A/S26B/S26C family protein	-0.987851
TRINITY_DN15942_c0_g1_i1	neg_interaction	TRINITY_DN14064_c0_g1_i4	allantoinase isoform X2	-0.962564
TRINITY_DN15942_c0_g1_i1	neg_interaction	TRINITY_DN1448_c0_g1_i10	peroxisome biogenesis protein 22-like	-0.992037
TRINITY_DN15942_c0_g1_i1	neg_interaction	TRINITY_DN14594_c0_g1_i5	molybdopterin biosynthesis CNX1 protein / molybdenum cofactor biosynthesis enzyme CNX1 (CNX1)	-0.954214
TRINITY_DN15942_c0_g1_i1	neg_interaction	TRINITY_DN14792_c0_g1_i4	transcription factor TFIIIB component B''	-0.976188
TRINITY_DN15942_c0_g1_i1	neg_interaction	TRINITY_DN15316_c0_g1_i2	uncharacterized protein LOC111283106	-0.961219
TRINITY_DN15942_c0_g1_i1	neg_interaction	TRINITY_DN15738_c0_g1_i1	Protein kinase superfamily protein	-0.951742
TRINITY_DN15942_c0_g1_i1	neg_interaction	TRINITY_DN1591_c0_g1_i10	SNARE associated Golgi protein family	-0.95711
TRINITY_DN15942_c0_g1_i1	neg_interaction	TRINITY_DN16112_c0_g1_i8	protein TIFY 4B-like isoform X1	-0.978494
TRINITY_DN15942_c0_g1_i1	neg_interaction	TRINITY_DN1649_c1_g1_i2	general regulatory factor 9	-0.972745
TRINITY_DN15942_c0_g1_i1	neg_interaction	TRINITY_DN16696_c0_g1_i2	nuclear factor Y, subunit B8	-0.953745
TRINITY_DN15942_c0_g1_i1	neg_interaction	TRINITY_DN1703_c0_g2_i5	arginine-tRNA protein transferase 2	-0.951472
TRINITY_DN15942_c0_g1_i1	neg_interaction	TRINITY_DN1747_c0_g1_i1	photosystem II core complex proteins psbY, chloroplastic-like	-0.962282
TRINITY_DN15942_c0_g1_i1	neg_interaction	TRINITY_DN18524_c0_g2_i1	disease resistance protein At4g27190-like isoform X1	-0.953828
TRINITY_DN15942_c0_g1_i1	neg_interaction	TRINITY_DN19012_c0_g1_i2	Tetratricopeptide repeat (TPR)-like superfamily protein	-0.980573
TRINITY_DN15942_c0_g1_i1	neg_interaction	TRINITY_DN20285_c0_g1_i3	6-phosphofructo-2-kinase/fructose-2,6-bisphosphatase-like isoform X1	-0.961219
TRINITY_DN15942_c0_g1_i1	neg_interaction	TRINITY_DN20333_c0_g1_i1	translationally-controlled tumor protein homolog	-0.956857
TRINITY_DN15942_c0_g1_i1	neg_interaction	TRINITY_DN21025_c0_g1_i1	---NA---	-0.986808
TRINITY_DN15942_c0_g1_i1	neg_interaction	TRINITY_DN21117_c0_g2_i1	---NA---	-0.962282
TRINITY_DN15942_c0_g1_i1	neg_interaction	TRINITY_DN21439_c0_g1_i6	DDT domain superfamily	-0.951357
TRINITY_DN15942_c0_g1_i1	neg_interaction	TRINITY_DN21524_c0_g1_i3	---NA---	-0.964378
TRINITY_DN15942_c0_g1_i1	neg_interaction	TRINITY_DN2154_c0_g1_i1	E3 ubiquitin-protein ligase RHF2A-like isoform X1	-0.966372
TRINITY_DN15942_c0_g1_i1	neg_interaction	TRINITY_DN219_c0_g1_i2	Tetratricopeptide repeat (TPR)-like superfamily protein	-0.955237
TRINITY_DN15942_c0_g1_i1	neg_interaction	TRINITY_DN2205_c0_g1_i2	Plant stearoyl-acyl-carrier-protein desaturase family protein	-0.967979
TRINITY_DN15942_c0_g1_i1	neg_interaction	TRINITY_DN22190_c0_g1_i2	PRDA1_ARATHRecName: Full=Protein PEP-RELATED DEVELOPMENT ARRESTED 1, chloroplastic; Short=AtPRDA1; Flags: Precursor	-0.972163
TRINITY_DN15942_c0_g1_i1	neg_interaction	TRINITY_DN2256_c0_g1_i11	Far-red impaired responsive (FAR1) family protein	-0.989832
TRINITY_DN15942_c0_g1_i1	neg_interaction	TRINITY_DN2290_c1_g1_i6	---NA---	-0.958734
TRINITY_DN15942_c0_g1_i1	neg_interaction	TRINITY_DN2375_c0_g1_i2	PLAC8 family protein	-0.964262
TRINITY_DN15942_c0_g1_i1	neg_interaction	TRINITY_DN2396_c0_g1_i8	Cofactor-independent phosphoglycerate mutase	-0.981232
TRINITY_DN15942_c0_g1_i1	neg_interaction	TRINITY_DN24472_c0_g1_i1	Restriction endonuclease, type II-like superfamily protein	-0.978877
TRINITY_DN15942_c0_g1_i1	neg_interaction	TRINITY_DN25245_c0_g1_i3	pachytene checkpoint-like protein	-0.96169
TRINITY_DN15942_c0_g1_i1	neg_interaction	TRINITY_DN25422_c0_g1_i1	FAR1-related sequence 6 isoform 1	-0.99119
TRINITY_DN15942_c0_g1_i1	neg_interaction	TRINITY_DN25974_c0_g1_i2	dol-P-Man:Man(5)GlcNAc(2)-PP-Dol alpha-1,3-mannosyltransferase isoform X5	-0.961219
TRINITY_DN15942_c0_g1_i1	neg_interaction	TRINITY_DN26106_c0_g1_i1	Adaptor protein complex AP-2, alpha subunit	-0.954101
TRINITY_DN15942_c0_g1_i1	neg_interaction	TRINITY_DN26108_c0_g1_i1	Eukaryotic aspartyl protease family protein	-0.976188
TRINITY_DN15942_c0_g1_i1	neg_interaction	TRINITY_DN26880_c0_g1_i2	O-fucosyltransferase family protein	-0.950496
TRINITY_DN15942_c0_g1_i1	neg_interaction	TRINITY_DN27294_c0_g1_i5	---NA---	-0.968005
TRINITY_DN15942_c0_g1_i1	neg_interaction	TRINITY_DN27586_c0_g1_i2	ubiquitin conjugating enzyme 8	-0.966183
TRINITY_DN15942_c0_g1_i1	neg_interaction	TRINITY_DN27816_c0_g1_i1	Tetratricopeptide repeat (TPR)-like superfamily protein, putative isoform 1	-0.962142
TRINITY_DN15942_c0_g1_i1	neg_interaction	TRINITY_DN2821_c2_g1_i1	Nucleic acid-binding, OB-fold-like protein	-0.950217
TRINITY_DN15942_c0_g1_i1	neg_interaction	TRINITY_DN28343_c0_g1_i1	---NA---	-0.951357
TRINITY_DN15942_c0_g1_i1	neg_interaction	TRINITY_DN28549_c0_g1_i1	tubulin alpha-6 chain	-0.957904
TRINITY_DN15942_c0_g1_i1	neg_interaction	TRINITY_DN28551_c0_g1_i1	---NA---	-0.99119
TRINITY_DN15942_c0_g1_i1	neg_interaction	TRINITY_DN2910_c0_g1_i8	reticulon-like protein B2	-0.96621
TRINITY_DN15942_c0_g1_i1	neg_interaction	TRINITY_DN2971_c0_g1_i1	---NA---	-0.99119
TRINITY_DN15942_c0_g1_i1	neg_interaction	TRINITY_DN3_c0_g1_i1	Ankyrin repeat family protein	-0.978557
TRINITY_DN15942_c0_g1_i1	neg_interaction	TRINITY_DN3022_c0_g1_i1	STRUBBELIG-receptor family 7	-0.963909
TRINITY_DN15942_c0_g1_i1	neg_interaction	TRINITY_DN30696_c0_g1_i1	Ankyrin repeat family protein with DHHC zinc finger domain-containing protein	-0.962282
TRINITY_DN15942_c0_g1_i1	neg_interaction	TRINITY_DN30963_c0_g1_i1	---NA---	-0.957251
TRINITY_DN15942_c0_g1_i1	neg_interaction	TRINITY_DN31030_c0_g1_i2	suppressor of abi3-5	-0.960175
TRINITY_DN15942_c0_g1_i1	neg_interaction	TRINITY_DN31485_c0_g1_i1	eukaryotic translation initiation factor 3 subunit M-like	-0.98348
TRINITY_DN15942_c0_g1_i1	neg_interaction	TRINITY_DN3156_c0_g2_i2	Calcium-dependent lipid-binding (CaLB domain) family protein	-0.9613
TRINITY_DN15942_c0_g1_i1	neg_interaction	TRINITY_DN3384_c0_g1_i1	myeloid leukemia factor	-0.968097
TRINITY_DN15942_c0_g1_i1	neg_interaction	TRINITY_DN3457_c0_g1_i2	---NA---	-0.979621
TRINITY_DN15942_c0_g1_i1	neg_interaction	TRINITY_DN3463_c3_g2_i2	photosystem II protein M (chloroplast)	-0.990386
TRINITY_DN15942_c0_g1_i1	neg_interaction	TRINITY_DN34653_c0_g1_i1	Hydroxyproline-rich glycoprotein family protein	-0.961219
TRINITY_DN15942_c0_g1_i1	neg_interaction	TRINITY_DN3554_c0_g1_i4	40S ribosomal protein S11	-0.954744
TRINITY_DN15942_c0_g1_i1	neg_interaction	TRINITY_DN35963_c0_g1_i1	---NA---	-0.961219
TRINITY_DN15942_c0_g1_i1	neg_interaction	TRINITY_DN37887_c0_g1_i1	---NA---	-0.99119
TRINITY_DN15942_c0_g1_i1	neg_interaction	TRINITY_DN38336_c0_g1_i1	ATPase family associated with various cellular activities (AAA)	-0.969471
TRINITY_DN15942_c0_g1_i1	neg_interaction	TRINITY_DN3872_c0_g1_i1	aleurain-like protease	-0.965045
TRINITY_DN15942_c0_g1_i1	neg_interaction	TRINITY_DN3932_c1_g1_i6	stress response protein nst1-like	-0.963456
TRINITY_DN15942_c0_g1_i1	neg_interaction	TRINITY_DN3947_c0_g1_i7	CONSTANS-like 9	-0.988653
TRINITY_DN15942_c0_g1_i1	neg_interaction	TRINITY_DN3948_c0_g2_i5	aspartic proteinase A1	-0.965621
TRINITY_DN15942_c0_g1_i1	neg_interaction	TRINITY_DN3960_c0_g2_i1	oligouridylate binding protein 1B	-0.958907
TRINITY_DN15942_c0_g1_i1	neg_interaction	TRINITY_DN41437_c1_g1_i1	---NA---	-0.953476
TRINITY_DN15942_c0_g1_i1	neg_interaction	TRINITY_DN42031_c0_g1_i1	P-loop containing nucleoside triphosphate hydrolases superfamily protein isoform 1	-0.980093
TRINITY_DN15942_c0_g1_i1	neg_interaction	TRINITY_DN4256_c0_g1_i6	putative E3 ubiquitin-protein ligase XBAT35 isoform X1	-0.988873
TRINITY_DN15942_c0_g1_i1	neg_interaction	TRINITY_DN45296_c0_g1_i1	---NA---	-0.99119
TRINITY_DN15942_c0_g1_i1	neg_interaction	TRINITY_DN4549_c1_g1_i7	Core-2/I-branching beta-1,6-N-acetylglucosaminyltransferase family protein	-0.984926
TRINITY_DN15942_c0_g1_i1	neg_interaction	TRINITY_DN464_c2_g2_i1	ATP-dependent zinc metalloprotease FTSH 3, mitochondrial-like isoform X2	-0.953476
TRINITY_DN15942_c0_g1_i1	neg_interaction	TRINITY_DN4671_c0_g1_i4	DNA-directed RNA polymerase II-like protein	-0.961361
TRINITY_DN15942_c0_g1_i1	neg_interaction	TRINITY_DN4691_c0_g1_i3	COMPLEX 1 LYR-like protein	-0.985494
TRINITY_DN15942_c0_g1_i1	neg_interaction	TRINITY_DN493_c0_g1_i6	E3 ubiquitin-protein ligase SINAT5-like	-0.983887
TRINITY_DN15942_c0_g1_i1	neg_interaction	TRINITY_DN4961_c0_g2_i2	RNA-processing, Lsm domain-containing protein	-0.961922
TRINITY_DN15942_c0_g1_i1	neg_interaction	TRINITY_DN52475_c0_g1_i1	---NA---	-0.99119
TRINITY_DN15942_c0_g1_i1	neg_interaction	TRINITY_DN5697_c0_g1_i2	bifunctional adenosine 5'-phosphosulfate phosphorylase/adenylylsulfatase HINT4	-0.961219
TRINITY_DN15942_c0_g1_i1	neg_interaction	TRINITY_DN571_c0_g1_i1	translationally-controlled tumor protein homolog	-0.952747
TRINITY_DN15942_c0_g1_i1	neg_interaction	TRINITY_DN58209_c0_g1_i1	V-type proton ATPase subunit H-like isoform X2	-0.99119
TRINITY_DN15942_c0_g1_i1	neg_interaction	TRINITY_DN5966_c0_g1_i2	Ubiquitin E2 variant 1D-4	-0.966344
TRINITY_DN15942_c0_g1_i1	neg_interaction	TRINITY_DN6154_c0_g1_i3	---NA---	-0.977185
TRINITY_DN15942_c0_g1_i1	neg_interaction	TRINITY_DN617_c0_g1_i1	YELLOW STRIPE like 4	-0.962745
TRINITY_DN15942_c0_g1_i1	neg_interaction	TRINITY_DN61871_c0_g1_i1	---NA---	-0.976188
TRINITY_DN15942_c0_g1_i1	neg_interaction	TRINITY_DN619_c0_g1_i2	glycerol-3-phosphate acyltransferase 3	-0.953832
TRINITY_DN15942_c0_g1_i1	neg_interaction	TRINITY_DN62661_c0_g1_i1	---NA---	-0.99119
TRINITY_DN15942_c0_g1_i1	neg_interaction	TRINITY_DN6371_c0_g1_i10	alanine-tRNA ligase, putative (DUF760)	-0.976974
TRINITY_DN15942_c0_g1_i1	neg_interaction	TRINITY_DN66029_c0_g1_i1	ATP-dependent caseinolytic (Clp) protease/crotonase family protein	-0.99119
TRINITY_DN15942_c0_g1_i1	neg_interaction	TRINITY_DN6635_c0_g1_i1	lysophosphatidyl acyltransferase 2	-0.985811
TRINITY_DN15942_c0_g1_i1	neg_interaction	TRINITY_DN6886_c0_g1_i7	Rho GTPase activation protein (RhoGAP) with PH domain-containing protein	-0.978152
TRINITY_DN15942_c0_g1_i1	neg_interaction	TRINITY_DN6894_c0_g1_i5	Glycosyl hydrolase family protein	-0.980364
TRINITY_DN15942_c0_g1_i1	neg_interaction	TRINITY_DN69330_c0_g1_i1	Mitochondrial editing factor 22	-0.956555
TRINITY_DN15942_c0_g1_i1	neg_interaction	TRINITY_DN71178_c0_g1_i1	receptor protein kinase-like protein ZAR1	-0.99119
TRINITY_DN15942_c0_g1_i1	neg_interaction	TRINITY_DN7271_c1_g1_i2	---NA---	-0.99119
TRINITY_DN15942_c0_g1_i1	neg_interaction	TRINITY_DN7300_c0_g1_i5	Plasmodesmata-located protein 6	-0.967564
TRINITY_DN15942_c0_g1_i1	neg_interaction	TRINITY_DN7533_c0_g1_i2	predicted by genscan and genefinder	-0.968609
TRINITY_DN15942_c0_g1_i1	neg_interaction	TRINITY_DN77294_c0_g1_i1	Uncharacterized protein TCM_012439	-0.956159
TRINITY_DN15942_c0_g1_i1	neg_interaction	TRINITY_DN7740_c0_g1_i8	Uncharacterized protein TCM_035488	-0.950047
TRINITY_DN15942_c0_g1_i1	neg_interaction	TRINITY_DN79271_c0_g1_i1	---NA---	-0.99119
TRINITY_DN15942_c0_g1_i1	neg_interaction	TRINITY_DN7973_c0_g1_i3	E3 ubiquitin-protein ligase SINAT5-like	-0.969045
TRINITY_DN15942_c0_g1_i1	neg_interaction	TRINITY_DN828_c0_g1_i6	Mago nashi family protein	-0.958452
TRINITY_DN15942_c0_g1_i1	neg_interaction	TRINITY_DN8390_c0_g1_i6	Pleckstrin homology (PH) domain-containing protein	-0.95621
TRINITY_DN15942_c0_g1_i1	neg_interaction	TRINITY_DN8477_c0_g1_i6	uncoupling protein 2	-0.983543
TRINITY_DN15942_c0_g1_i1	neg_interaction	TRINITY_DN8510_c0_g2_i1	---NA---	-0.976188
TRINITY_DN15942_c0_g1_i1	neg_interaction	TRINITY_DN852_c0_g1_i1	peroxisomal NAD-malate dehydrogenase 2	-0.982193
TRINITY_DN15942_c0_g1_i1	neg_interaction	TRINITY_DN8582_c0_g1_i2	plastid transcriptionally active 9	-0.976762
TRINITY_DN15942_c0_g1_i1	neg_interaction	TRINITY_DN8885_c0_g1_i3	Pseudouridine synthase family protein	-0.950467
TRINITY_DN15942_c0_g1_i1	neg_interaction	TRINITY_DN8925_c0_g1_i9	myosin heavy chain-like protein	-0.995996
TRINITY_DN15942_c0_g1_i1	neg_interaction	TRINITY_DN9254_c0_g1_i2	organic solute transporter ostalpha protein (DUF300)	-0.984063
TRINITY_DN15942_c0_g1_i1	neg_interaction	TRINITY_DN9375_c0_g1_i7	copper ion binding / methyltransferase	-0.993995
TRINITY_DN15942_c0_g1_i1	neg_interaction	TRINITY_DN942_c0_g1_i1	U6 snRNA phosphodiesterase-like protein	-0.959137
TRINITY_DN15942_c0_g1_i1	neg_interaction	TRINITY_DN9743_c0_g1_i1	RNA polymerase beta' subunit (chloroplast)	-0.955956

## Sheet: Table  S9
Table S9. List of positively (Pearson correlation coefficient r ≥ 0.95) interacting genes with DzCAMTA8
DzCAMTA8	Interaction	DzCAMTA8PinG	Description	Pearson correlation(r)
TRINITY_DN11687_c0_g1_i4	pos_interaction	TRINITY_DN10030_c0_g1_i1	Uncharacterized protein TCM_020767 isoform 2	0.974161
TRINITY_DN11687_c0_g1_i4	pos_interaction	TRINITY_DN10164_c0_g1_i2	protein RRC1-like isoform X1	0.954105
TRINITY_DN11687_c0_g1_i4	pos_interaction	TRINITY_DN10202_c0_g1_i7	tobamovirus multiplication protein 1-like isoform X2	0.970633
TRINITY_DN11687_c0_g1_i4	pos_interaction	TRINITY_DN10300_c0_g1_i1	protein CHROMATIN REMODELING 4-like isoform X3	0.974587
TRINITY_DN11687_c0_g1_i4	pos_interaction	TRINITY_DN1034_c1_g1_i3	H/ACA ribonucleoprotein complex non-core subunit NAF1-like	0.967958
TRINITY_DN11687_c0_g1_i4	pos_interaction	TRINITY_DN1035_c0_g2_i2	eukaryotic translation initiation factor 4G	0.981202
TRINITY_DN11687_c0_g1_i4	pos_interaction	TRINITY_DN10376_c0_g1_i1	---NA---	0.95501
TRINITY_DN11687_c0_g1_i4	pos_interaction	TRINITY_DN10385_c0_g1_i6	Glucose-1-phosphate adenylyltransferase family protein	0.958115
TRINITY_DN11687_c0_g1_i4	pos_interaction	TRINITY_DN10391_c1_g1_i3	probable serine/threonine-protein kinase WNK5	0.969092
TRINITY_DN11687_c0_g1_i4	pos_interaction	TRINITY_DN10394_c0_g1_i5	protein LIKE COV 2-like	0.959247
TRINITY_DN11687_c0_g1_i4	pos_interaction	TRINITY_DN1050_c3_g2_i1	Regulator of chromosome condensation (RCC1) family with FYVE zinc finger domain-containing protein	0.996588
TRINITY_DN11687_c0_g1_i4	pos_interaction	TRINITY_DN10567_c0_g1_i2	Aldolase-type TIM barrel family protein	0.956541
TRINITY_DN11687_c0_g1_i4	pos_interaction	TRINITY_DN1061_c0_g1_i9	exocyst complex component 84B	0.953543
TRINITY_DN11687_c0_g1_i4	pos_interaction	TRINITY_DN10612_c0_g1_i1	related to ABI3/VP1 2	0.993748
TRINITY_DN11687_c0_g1_i4	pos_interaction	TRINITY_DN10631_c0_g1_i1	branched-chain-amino-acid aminotransferase 2, chloroplastic-like isoform X1	0.957132
TRINITY_DN11687_c0_g1_i4	pos_interaction	TRINITY_DN10979_c0_g2_i11	probable protein phosphatase 2C 6 isoform X1	0.952398
TRINITY_DN11687_c0_g1_i4	pos_interaction	TRINITY_DN1104_c0_g1_i17	protein phosphatase 2A-2	0.983301
TRINITY_DN11687_c0_g1_i4	pos_interaction	TRINITY_DN11168_c0_g1_i1	WPP domain-interacting protein 2-like	0.978538
TRINITY_DN11687_c0_g1_i4	pos_interaction	TRINITY_DN11171_c0_g1_i3	protein bem46-like isoform X4	0.969315
TRINITY_DN11687_c0_g1_i4	pos_interaction	TRINITY_DN11189_c0_g2_i1	VQ motif-containing protein, putative	0.964593
TRINITY_DN11687_c0_g1_i4	pos_interaction	TRINITY_DN11197_c0_g1_i2	FAM210B-like protein, putative (DUF1279)	0.967608
TRINITY_DN11687_c0_g1_i4	pos_interaction	TRINITY_DN1147_c0_g1_i4	putative Snf7-like protein	0.979656
TRINITY_DN11687_c0_g1_i4	pos_interaction	TRINITY_DN11628_c0_g1_i4	alpha/beta-Hydrolases superfamily protein	0.975131
TRINITY_DN11687_c0_g1_i4	pos_interaction	TRINITY_DN11847_c1_g1_i1	cytochrome P450 83B1	0.956831
TRINITY_DN11687_c0_g1_i4	pos_interaction	TRINITY_DN11977_c0_g1_i1	threonyl-tRNA synthetase, putative / threonine-tRNA ligase	0.957255
TRINITY_DN11687_c0_g1_i4	pos_interaction	TRINITY_DN11978_c0_g1_i1	sister chromatid cohesion 1 protein 4-like isoform X6	0.952398
TRINITY_DN11687_c0_g1_i4	pos_interaction	TRINITY_DN1200_c0_g1_i6	Ankyrin repeat family protein	0.978437
TRINITY_DN11687_c0_g1_i4	pos_interaction	TRINITY_DN12183_c0_g1_i1	---NA---	0.954078
TRINITY_DN11687_c0_g1_i4	pos_interaction	TRINITY_DN12240_c0_g1_i1	LSD1-like 3	0.953724
TRINITY_DN11687_c0_g1_i4	pos_interaction	TRINITY_DN12333_c0_g1_i7	SURP and G-patch domain-containing protein 1-like protein isoform X1	0.974166
TRINITY_DN11687_c0_g1_i4	pos_interaction	TRINITY_DN12643_c0_g1_i1	Fatty acid hydroxylase superfamily	0.961148
TRINITY_DN11687_c0_g1_i4	pos_interaction	TRINITY_DN1275_c1_g1_i4	nuclear poly(a) polymerase	0.969419
TRINITY_DN11687_c0_g1_i4	pos_interaction	TRINITY_DN12757_c0_g1_i1	---NA---	0.964399
TRINITY_DN11687_c0_g1_i4	pos_interaction	TRINITY_DN12771_c0_g1_i1	UDP-D-apiose/UDP-D-xylose synthase 2	0.986615
TRINITY_DN11687_c0_g1_i4	pos_interaction	TRINITY_DN12776_c0_g1_i3	cullin-4-like isoform X2	0.971295
TRINITY_DN11687_c0_g1_i4	pos_interaction	TRINITY_DN12851_c0_g1_i4	protein DA1-related 1 isoform X1	0.971229
TRINITY_DN11687_c0_g1_i4	pos_interaction	TRINITY_DN1290_c1_g1_i4	---NA---	0.951234
TRINITY_DN11687_c0_g1_i4	pos_interaction	TRINITY_DN12905_c0_g1_i2	regulator of nonsense transcripts UPF2-like isoform X1	0.950823
TRINITY_DN11687_c0_g1_i4	pos_interaction	TRINITY_DN12980_c0_g1_i8	P-loop containing nucleoside triphosphate hydrolases superfamily protein	0.960556
TRINITY_DN11687_c0_g1_i4	pos_interaction	TRINITY_DN13017_c1_g1_i2	---NA---	0.964025
TRINITY_DN11687_c0_g1_i4	pos_interaction	TRINITY_DN13019_c0_g1_i12	probable disease resistance protein At5g63020	0.954505
TRINITY_DN11687_c0_g1_i4	pos_interaction	TRINITY_DN13021_c1_g2_i1	---NA---	0.970714
TRINITY_DN11687_c0_g1_i4	pos_interaction	TRINITY_DN13061_c0_g1_i4	Clathrin adaptor complexes medium subunit family protein	0.969565
TRINITY_DN11687_c0_g1_i4	pos_interaction	TRINITY_DN13097_c0_g1_i1	zinc protease PQQL-like	0.952935
TRINITY_DN11687_c0_g1_i4	pos_interaction	TRINITY_DN13117_c1_g1_i3	Major facilitator superfamily protein	0.959259
TRINITY_DN11687_c0_g1_i4	pos_interaction	TRINITY_DN13154_c0_g1_i7	probable LRR receptor-like serine/threonine-protein kinase At3g47570	0.981184
TRINITY_DN11687_c0_g1_i4	pos_interaction	TRINITY_DN13194_c0_g1_i2	Cation-chloride co-transporter 1	0.950199
TRINITY_DN11687_c0_g1_i4	pos_interaction	TRINITY_DN13226_c0_g1_i1	ubiquitin carboxyl-terminal hydrolase 22-like isoform X1	0.976843
TRINITY_DN11687_c0_g1_i4	pos_interaction	TRINITY_DN13243_c0_g1_i4	transcription factor jumonji (jmjC) domain-containing protein	0.972092
TRINITY_DN11687_c0_g1_i4	pos_interaction	TRINITY_DN1341_c2_g2_i2	shaggy-related protein kinase alpha-like isoform X1	0.972938
TRINITY_DN11687_c0_g1_i4	pos_interaction	TRINITY_DN13412_c0_g1_i1	Ubiquitin carboxyl-terminal hydrolase-related protein	0.963993
TRINITY_DN11687_c0_g1_i4	pos_interaction	TRINITY_DN13484_c0_g1_i3	cyclin-dependent kinase F-4-like isoform X1	0.958276
TRINITY_DN11687_c0_g1_i4	pos_interaction	TRINITY_DN13582_c0_g1_i2	uncharacterized protein LOC111311906 isoform X2	0.95382
TRINITY_DN11687_c0_g1_i4	pos_interaction	TRINITY_DN13672_c0_g1_i2	cyclin-T1-3-like isoform X2	0.972968
TRINITY_DN11687_c0_g1_i4	pos_interaction	TRINITY_DN1368_c0_g1_i1	oxysterol-binding protein	0.987107
TRINITY_DN11687_c0_g1_i4	pos_interaction	TRINITY_DN13693_c0_g1_i1	HECT ubiquitin protein ligase family protein KAK	0.95477
TRINITY_DN11687_c0_g1_i4	pos_interaction	TRINITY_DN13801_c0_g1_i2	phragmoplast-associated kinesin-related protein 1	0.982737
TRINITY_DN11687_c0_g1_i4	pos_interaction	TRINITY_DN13966_c0_g1_i1	probable nucleoredoxin 1	0.951512
TRINITY_DN11687_c0_g1_i4	pos_interaction	TRINITY_DN14222_c0_g1_i9	---NA---	0.985344
TRINITY_DN11687_c0_g1_i4	pos_interaction	TRINITY_DN14314_c0_g2_i3	Galactose mutarotase-like superfamily protein	0.983194
TRINITY_DN11687_c0_g1_i4	pos_interaction	TRINITY_DN14342_c0_g1_i10	DUF724 domain-containing protein 2-like isoform X1	0.951206
TRINITY_DN11687_c0_g1_i4	pos_interaction	TRINITY_DN14704_c0_g1_i2	RING/U-box superfamily protein	0.975415
TRINITY_DN11687_c0_g1_i4	pos_interaction	TRINITY_DN14736_c0_g1_i8	uncharacterized protein LOC111275788 isoform X2	0.96688
TRINITY_DN11687_c0_g1_i4	pos_interaction	TRINITY_DN14768_c0_g1_i12	S-adenosyl-L-methionine-dependent methyltransferases superfamily protein	0.96182
TRINITY_DN11687_c0_g1_i4	pos_interaction	TRINITY_DN14932_c0_g1_i1	probable glutathione S-transferase	0.964151
TRINITY_DN11687_c0_g1_i4	pos_interaction	TRINITY_DN15087_c0_g1_i1	calmodulin-domain protein kinase cdpk isoform 2	0.953038
TRINITY_DN11687_c0_g1_i4	pos_interaction	TRINITY_DN15096_c0_g1_i1	E3 ubiquitin-protein ligase UPL1-like isoform X1	0.968169
TRINITY_DN11687_c0_g1_i4	pos_interaction	TRINITY_DN1518_c1_g1_i2	protein CHROMATIN REMODELING 4-like isoform X3	0.9521
TRINITY_DN11687_c0_g1_i4	pos_interaction	TRINITY_DN15237_c0_g1_i2	P-loop containing nucleoside triphosphate hydrolases superfamily protein	0.958515
TRINITY_DN11687_c0_g1_i4	pos_interaction	TRINITY_DN15322_c0_g1_i1	P-loop containing nucleoside triphosphate hydrolases superfamily protein	0.969837
TRINITY_DN11687_c0_g1_i4	pos_interaction	TRINITY_DN15375_c0_g2_i1	---NA---	0.958715
TRINITY_DN11687_c0_g1_i4	pos_interaction	TRINITY_DN1544_c0_g2_i1	S-adenosyl-L-methionine-dependent methyltransferases superfamily protein	0.96684
TRINITY_DN11687_c0_g1_i4	pos_interaction	TRINITY_DN15458_c0_g1_i1	kinesin-like protein	0.966803
TRINITY_DN11687_c0_g1_i4	pos_interaction	TRINITY_DN15511_c0_g1_i6	bet1-like SNARE 1-1 isoform X1	0.951648
TRINITY_DN11687_c0_g1_i4	pos_interaction	TRINITY_DN15538_c0_g2_i5	Aurora kinase	0.967872
TRINITY_DN11687_c0_g1_i4	pos_interaction	TRINITY_DN1561_c0_g1_i8	Protein kinase superfamily protein	0.956333
TRINITY_DN11687_c0_g1_i4	pos_interaction	TRINITY_DN15631_c0_g1_i1	Tetratricopeptide repeat (TPR)-containing protein	0.954887
TRINITY_DN11687_c0_g1_i4	pos_interaction	TRINITY_DN1575_c1_g1_i15	RING/U-box superfamily protein	0.958322
TRINITY_DN11687_c0_g1_i4	pos_interaction	TRINITY_DN15758_c1_g1_i2	VASCULAR-RELATED NAC-DOMAIN 6	0.974611
TRINITY_DN11687_c0_g1_i4	pos_interaction	TRINITY_DN15769_c0_g1_i1	S-adenosyl-L-methionine-dependent methyltransferases superfamily protein	0.962683
TRINITY_DN11687_c0_g1_i4	pos_interaction	TRINITY_DN15792_c0_g1_i6	MUTL protein homolog 3	0.964523
TRINITY_DN11687_c0_g1_i4	pos_interaction	TRINITY_DN15897_c0_g2_i1	probable membrane-associated kinase regulator 1	0.976345
TRINITY_DN11687_c0_g1_i4	pos_interaction	TRINITY_DN16026_c0_g2_i3	ubiquitin conjugating enzyme 8	0.953859
TRINITY_DN11687_c0_g1_i4	pos_interaction	TRINITY_DN16075_c0_g3_i2	probable disease resistance protein At1g12280 isoform X1	0.962608
TRINITY_DN11687_c0_g1_i4	pos_interaction	TRINITY_DN16135_c0_g1_i1	protein SDA1 homolog	0.988358
TRINITY_DN11687_c0_g1_i4	pos_interaction	TRINITY_DN16672_c0_g1_i1	premnaspirodiene oxygenase-like	0.971139
TRINITY_DN11687_c0_g1_i4	pos_interaction	TRINITY_DN16894_c0_g1_i2	pentatricopeptide (PPR) repeat-containing protein	0.971649
TRINITY_DN11687_c0_g1_i4	pos_interaction	TRINITY_DN1693_c0_g1_i10	serine/threonine-protein kinase EDR1-like isoform X1	0.956763
TRINITY_DN11687_c0_g1_i4	pos_interaction	TRINITY_DN16941_c0_g1_i1	phospholipid:diacylglycerol acyltransferase 1-like	0.954604
TRINITY_DN11687_c0_g1_i4	pos_interaction	TRINITY_DN16975_c0_g1_i4	uncharacterized protein LOC111287279 isoform X1	0.967033
TRINITY_DN11687_c0_g1_i4	pos_interaction	TRINITY_DN17061_c0_g2_i1	2-oxoglutarate (2OG) and Fe(II)-dependent oxygenase superfamily protein	0.978986
TRINITY_DN11687_c0_g1_i4	pos_interaction	TRINITY_DN17092_c0_g2_i2	coatomer subunit gamma	0.973411
TRINITY_DN11687_c0_g1_i4	pos_interaction	TRINITY_DN1718_c3_g1_i1	myb domain protein 4r1	0.97387
TRINITY_DN11687_c0_g1_i4	pos_interaction	TRINITY_DN17194_c0_g1_i3	SAUR-like auxin-responsive protein family	0.955295
TRINITY_DN11687_c0_g1_i4	pos_interaction	TRINITY_DN17437_c0_g1_i2	F-box/RNI-like superfamily protein	0.971178
TRINITY_DN11687_c0_g1_i4	pos_interaction	TRINITY_DN17936_c0_g1_i3	probable linoleate 9S-lipoxygenase 5	0.966585
TRINITY_DN11687_c0_g1_i4	pos_interaction	TRINITY_DN17950_c0_g1_i1	Enhancer of polycomb-like transcription factor protein, putative isoform 1	0.984873
TRINITY_DN11687_c0_g1_i4	pos_interaction	TRINITY_DN18021_c0_g1_i1	1-aminocyclopropane-1-carboxylate oxidase homolog 4-like	0.963031
TRINITY_DN11687_c0_g1_i4	pos_interaction	TRINITY_DN181_c1_g1_i3	Galactosyl transferase GMA12/MNN10 family protein	0.966041
TRINITY_DN11687_c0_g1_i4	pos_interaction	TRINITY_DN183_c0_g1_i1	Alpha/beta-Hydrolases superfamily protein	0.985865
TRINITY_DN11687_c0_g1_i4	pos_interaction	TRINITY_DN18319_c0_g2_i1	LEAF RUST 10 DISEASE-RESISTANCE LOCUS RECEPTOR-LIKE PROTEIN KINASE-like 2.1	0.969715
TRINITY_DN11687_c0_g1_i4	pos_interaction	TRINITY_DN1849_c0_g1_i2	probable prolyl 4-hydroxylase 9 isoform X1	0.989622
TRINITY_DN11687_c0_g1_i4	pos_interaction	TRINITY_DN18582_c0_g1_i2	CBS domain protein (DUF21)	0.954082
TRINITY_DN11687_c0_g1_i4	pos_interaction	TRINITY_DN19087_c0_g1_i2	DNA-directed DNA polymerase	0.951881
TRINITY_DN11687_c0_g1_i4	pos_interaction	TRINITY_DN19125_c0_g1_i1	G-type lectin S-receptor-like serine/threonine-protein kinase LECRK3	0.990961
TRINITY_DN11687_c0_g1_i4	pos_interaction	TRINITY_DN19402_c0_g1_i1	aldehyde dehydrogenase 7B4	0.993949
TRINITY_DN11687_c0_g1_i4	pos_interaction	TRINITY_DN1965_c0_g1_i1	prefoldin 2	0.988744
TRINITY_DN11687_c0_g1_i4	pos_interaction	TRINITY_DN19732_c0_g1_i4	P-loop containing nucleoside triphosphate hydrolases superfamily protein	0.974189
TRINITY_DN11687_c0_g1_i4	pos_interaction	TRINITY_DN19850_c0_g1_i2	inner centromere protein, ARK-binding region protein	0.951881
TRINITY_DN11687_c0_g1_i4	pos_interaction	TRINITY_DN19952_c0_g1_i4	---NA---	0.954538
TRINITY_DN11687_c0_g1_i4	pos_interaction	TRINITY_DN19956_c0_g1_i1	---NA---	0.96186
TRINITY_DN11687_c0_g1_i4	pos_interaction	TRINITY_DN20155_c0_g1_i2	transcriptional regulator ATRX homolog	0.976228
TRINITY_DN11687_c0_g1_i4	pos_interaction	TRINITY_DN20177_c0_g1_i2	RING/FYVE/PHD-type zinc finger family protein	0.951234
TRINITY_DN11687_c0_g1_i4	pos_interaction	TRINITY_DN20418_c0_g1_i1	Alpha/beta-Hydrolases superfamily protein	0.951234
TRINITY_DN11687_c0_g1_i4	pos_interaction	TRINITY_DN20487_c0_g1_i1	Zinc finger C-x8-C-x5-C-x3-H type family protein	0.95995
TRINITY_DN11687_c0_g1_i4	pos_interaction	TRINITY_DN20487_c0_g2_i1	Zinc finger C-x8-C-x5-C-x3-H type family protein	0.95368
TRINITY_DN11687_c0_g1_i4	pos_interaction	TRINITY_DN20600_c0_g1_i1	ethylene responsive element binding factor 2 (ATERF2)	0.965817
TRINITY_DN11687_c0_g1_i4	pos_interaction	TRINITY_DN20987_c0_g1_i1	---NA---	0.980109
TRINITY_DN11687_c0_g1_i4	pos_interaction	TRINITY_DN21269_c0_g1_i2	Homeodomain-like superfamily protein	0.952259
TRINITY_DN11687_c0_g1_i4	pos_interaction	TRINITY_DN2138_c4_g1_i1	putative disease resistance protein RGA1 isoform X1	0.956286
TRINITY_DN11687_c0_g1_i4	pos_interaction	TRINITY_DN21400_c0_g2_i3	SPX (SYG1/Pho81/XPR1) domain-containing protein / zinc finger (C3HC4-type RING finger) protein-like protein	0.969962
TRINITY_DN11687_c0_g1_i4	pos_interaction	TRINITY_DN2145_c0_g1_i4	dentin sialophosphoprotein-like protein	0.969794
TRINITY_DN11687_c0_g1_i4	pos_interaction	TRINITY_DN2145_c1_g3_i1	dentin sialophosphoprotein-like protein	0.973623
TRINITY_DN11687_c0_g1_i4	pos_interaction	TRINITY_DN21949_c0_g1_i2	RS2-interacting KH protein	0.960898
TRINITY_DN11687_c0_g1_i4	pos_interaction	TRINITY_DN22077_c0_g1_i4	N-terminal acetyltransferase A complex auxiliary subunit NAA15-like isoform X1	0.967244
TRINITY_DN11687_c0_g1_i4	pos_interaction	TRINITY_DN2209_c1_g1_i1	putative host response protein	0.967536
TRINITY_DN11687_c0_g1_i4	pos_interaction	TRINITY_DN22194_c0_g2_i1	---NA---	0.951881
TRINITY_DN11687_c0_g1_i4	pos_interaction	TRINITY_DN22329_c0_g1_i1	phosphatidylinositol/phosphatidylcholine transfer protein SFH6-like isoform X4	0.953458
TRINITY_DN11687_c0_g1_i4	pos_interaction	TRINITY_DN22633_c0_g1_i13	structural maintenance of chromosomes 5	0.962826
TRINITY_DN11687_c0_g1_i4	pos_interaction	TRINITY_DN22679_c0_g1_i2	trihelix transcription factor GT-2-like	0.969837
TRINITY_DN11687_c0_g1_i4	pos_interaction	TRINITY_DN22703_c0_g1_i1	Transducin/WD40 repeat-like superfamily protein	0.955572
TRINITY_DN11687_c0_g1_i4	pos_interaction	TRINITY_DN2278_c0_g1_i9	Amidase 1	0.958567
TRINITY_DN11687_c0_g1_i4	pos_interaction	TRINITY_DN2282_c0_g1_i10	probable glutathione S-transferase	0.973979
TRINITY_DN11687_c0_g1_i4	pos_interaction	TRINITY_DN2285_c0_g1_i5	Homeodomain-like superfamily protein	0.961902
TRINITY_DN11687_c0_g1_i4	pos_interaction	TRINITY_DN22879_c0_g1_i1	V-type proton ATPase subunit a3-like	0.951881
TRINITY_DN11687_c0_g1_i4	pos_interaction	TRINITY_DN2294_c0_g1_i6	Protein kinase superfamily protein	0.957475
TRINITY_DN11687_c0_g1_i4	pos_interaction	TRINITY_DN23011_c2_g2_i1	---NA---	0.969837
TRINITY_DN11687_c0_g1_i4	pos_interaction	TRINITY_DN23171_c0_g1_i1	E3 ubiquitin-protein ligase At1g12760-like isoform X1	0.964117
TRINITY_DN11687_c0_g1_i4	pos_interaction	TRINITY_DN2333_c0_g2_i3	EG45-like domain containing protein	0.981014
TRINITY_DN11687_c0_g1_i4	pos_interaction	TRINITY_DN23441_c0_g1_i1	AP2/B3-like transcriptional factor family protein, putative	0.975577
TRINITY_DN11687_c0_g1_i4	pos_interaction	TRINITY_DN23521_c0_g3_i3	peroxidase 45-like	0.951234
TRINITY_DN11687_c0_g1_i4	pos_interaction	TRINITY_DN23611_c0_g1_i4	sucrose transport protein SUC4-like	0.986884
TRINITY_DN11687_c0_g1_i4	pos_interaction	TRINITY_DN23797_c1_g1_i2	uncharacterized protein LOC111303801	0.976578
TRINITY_DN11687_c0_g1_i4	pos_interaction	TRINITY_DN24350_c0_g2_i1	---NA---	0.994044
TRINITY_DN11687_c0_g1_i4	pos_interaction	TRINITY_DN2456_c0_g1_i7	alpha/beta-Hydrolases superfamily protein	0.970762
TRINITY_DN11687_c0_g1_i4	pos_interaction	TRINITY_DN2457_c0_g1_i6	ROOT GROWTH DEFECTIVE 3	0.973887
TRINITY_DN11687_c0_g1_i4	pos_interaction	TRINITY_DN24750_c0_g1_i1	1-phosphatidylinositol-3-phosphate 5-kinase FAB1A	0.987422
TRINITY_DN11687_c0_g1_i4	pos_interaction	TRINITY_DN24831_c0_g1_i1	---NA---	0.957962
TRINITY_DN11687_c0_g1_i4	pos_interaction	TRINITY_DN2484_c4_g1_i1	WRKY DNA-binding protein 60	0.956373
TRINITY_DN11687_c0_g1_i4	pos_interaction	TRINITY_DN24938_c0_g2_i1	---NA---	0.96765
TRINITY_DN11687_c0_g1_i4	pos_interaction	TRINITY_DN2494_c0_g1_i1	calreticulin 3	0.988297
TRINITY_DN11687_c0_g1_i4	pos_interaction	TRINITY_DN24964_c0_g1_i1	E3 ubiquitin-protein ligase Topors isoform X1	0.951881
TRINITY_DN11687_c0_g1_i4	pos_interaction	TRINITY_DN250_c0_g1_i3	Histone H3 K4-specific methyltransferase SET7/9 family protein	0.976966
TRINITY_DN11687_c0_g1_i4	pos_interaction	TRINITY_DN25157_c0_g1_i2	protein PIN-LIKES 3-like	0.9779
TRINITY_DN11687_c0_g1_i4	pos_interaction	TRINITY_DN25255_c0_g1_i1	transcription factor E2FB-like isoform X2	0.975044
TRINITY_DN11687_c0_g1_i4	pos_interaction	TRINITY_DN25494_c0_g1_i1	---NA---	0.969837
TRINITY_DN11687_c0_g1_i4	pos_interaction	TRINITY_DN25745_c0_g2_i2	cysteine-rich/transmembrane domain A-like protein	0.953968
TRINITY_DN11687_c0_g1_i4	pos_interaction	TRINITY_DN2577_c1_g1_i1	protein-lysine methyltransferase METTL21E-like	0.966772
TRINITY_DN11687_c0_g1_i4	pos_interaction	TRINITY_DN25784_c0_g1_i1	ultraviolet-B receptor UVR8-like isoform X3	0.953458
TRINITY_DN11687_c0_g1_i4	pos_interaction	TRINITY_DN25866_c0_g1_i1	cullin-4-like isoform X2	0.980281
TRINITY_DN11687_c0_g1_i4	pos_interaction	TRINITY_DN25885_c0_g1_i2	---NA---	0.956985
TRINITY_DN11687_c0_g1_i4	pos_interaction	TRINITY_DN25902_c0_g1_i1	---NA---	0.953458
TRINITY_DN11687_c0_g1_i4	pos_interaction	TRINITY_DN25973_c0_g2_i1	---NA---	0.981927
TRINITY_DN11687_c0_g1_i4	pos_interaction	TRINITY_DN260_c0_g1_i6	Bromodomain and extraterminal domain protein 10, putative isoform 6	0.950126
TRINITY_DN11687_c0_g1_i4	pos_interaction	TRINITY_DN26057_c0_g1_i1	golgin Putative 5	0.977181
TRINITY_DN11687_c0_g1_i4	pos_interaction	TRINITY_DN2608_c1_g1_i2	---NA---	0.951881
TRINITY_DN11687_c0_g1_i4	pos_interaction	TRINITY_DN2618_c2_g1_i1	Transcriptional factor B3 family protein / auxin-responsive factor AUX/IAA-like protein	0.955189
TRINITY_DN11687_c0_g1_i4	pos_interaction	TRINITY_DN2638_c0_g2_i4	MAP kinase 9	0.952618
TRINITY_DN11687_c0_g1_i4	pos_interaction	TRINITY_DN2656_c0_g1_i9	squamosa promoter binding protein-like 1	0.952932
TRINITY_DN11687_c0_g1_i4	pos_interaction	TRINITY_DN26760_c0_g1_i7	Argonaute family protein	0.975202
TRINITY_DN11687_c0_g1_i4	pos_interaction	TRINITY_DN26849_c0_g1_i1	---NA---	0.993748
TRINITY_DN11687_c0_g1_i4	pos_interaction	TRINITY_DN27398_c0_g1_i2	---NA---	0.984591
TRINITY_DN11687_c0_g1_i4	pos_interaction	TRINITY_DN2741_c0_g1_i24	nuclear poly(A) polymerase 4-like isoform X1	0.957707
TRINITY_DN11687_c0_g1_i4	pos_interaction	TRINITY_DN27563_c0_g2_i1	glycine dehydrogenase (decarboxylating), mitochondrial	0.977591
TRINITY_DN11687_c0_g1_i4	pos_interaction	TRINITY_DN2775_c2_g2_i2	---NA---	0.960936
TRINITY_DN11687_c0_g1_i4	pos_interaction	TRINITY_DN2776_c0_g1_i2	long-chain base (LCB) kinase 1	0.977499
TRINITY_DN11687_c0_g1_i4	pos_interaction	TRINITY_DN2778_c0_g1_i4	CRM-domain containing factor CFM2, chloroplastic isoform X1	0.952015
TRINITY_DN11687_c0_g1_i4	pos_interaction	TRINITY_DN27893_c0_g2_i4	probable leucine-rich repeat receptor-like protein kinase At1g35710	0.952177
TRINITY_DN11687_c0_g1_i4	pos_interaction	TRINITY_DN28129_c0_g1_i2	pyruvate kinase, cytosolic isozyme-like	0.951234
TRINITY_DN11687_c0_g1_i4	pos_interaction	TRINITY_DN28408_c0_g1_i3	enhanced disease resistance 1	0.962562
TRINITY_DN11687_c0_g1_i4	pos_interaction	TRINITY_DN28473_c0_g1_i2	CCT motif family protein	0.969837
TRINITY_DN11687_c0_g1_i4	pos_interaction	TRINITY_DN28680_c0_g1_i1	acetyl-CoA synthetase	0.969517
TRINITY_DN11687_c0_g1_i4	pos_interaction	TRINITY_DN2905_c0_g1_i9	peptidylprolyl isomerase (cyclophilin)-like	0.972265
TRINITY_DN11687_c0_g1_i4	pos_interaction	TRINITY_DN29101_c0_g2_i1	---NA---	0.953458
TRINITY_DN11687_c0_g1_i4	pos_interaction	TRINITY_DN29178_c0_g1_i1	---NA---	0.969837
TRINITY_DN11687_c0_g1_i4	pos_interaction	TRINITY_DN29918_c0_g1_i2	uncharacterized protein LOC111299419 isoform X1	0.951881
TRINITY_DN11687_c0_g1_i4	pos_interaction	TRINITY_DN29959_c0_g1_i3	putative disease resistance RPP13-like protein 1	0.977371
TRINITY_DN11687_c0_g1_i4	pos_interaction	TRINITY_DN303_c1_g1_i1	eukaryotic translation initiation factor 2 (eIF-2) family protein	0.95851
TRINITY_DN11687_c0_g1_i4	pos_interaction	TRINITY_DN30473_c0_g1_i1	---NA---	0.964995
TRINITY_DN11687_c0_g1_i4	pos_interaction	TRINITY_DN3095_c0_g1_i3	Thioesterase/thiol ester dehydrase-isomerase superfamily protein	0.953035
TRINITY_DN11687_c0_g1_i4	pos_interaction	TRINITY_DN31569_c0_g2_i1	protein STRUBBELIG-RECEPTOR FAMILY 3-like isoform X2	0.960186
TRINITY_DN11687_c0_g1_i4	pos_interaction	TRINITY_DN31616_c0_g1_i1	chaperone protein ClpD, chloroplastic-like	0.951881
TRINITY_DN11687_c0_g1_i4	pos_interaction	TRINITY_DN3171_c0_g1_i6	ARM repeat superfamily protein	0.976224
TRINITY_DN11687_c0_g1_i4	pos_interaction	TRINITY_DN31713_c0_g2_i1	fanconi anemia group F protein (FANCF)	0.954645
TRINITY_DN11687_c0_g1_i4	pos_interaction	TRINITY_DN31818_c0_g1_i3	---NA---	0.953081
TRINITY_DN11687_c0_g1_i4	pos_interaction	TRINITY_DN31834_c0_g1_i1	probable WRKY transcription factor 40	0.964366
TRINITY_DN11687_c0_g1_i4	pos_interaction	TRINITY_DN32320_c1_g1_i1	---NA---	0.955295
TRINITY_DN11687_c0_g1_i4	pos_interaction	TRINITY_DN3257_c0_g2_i3	neurofilament light protein	0.954032
TRINITY_DN11687_c0_g1_i4	pos_interaction	TRINITY_DN33568_c0_g1_i1	---NA---	0.973275
TRINITY_DN11687_c0_g1_i4	pos_interaction	TRINITY_DN3359_c0_g1_i3	U2 small nuclear ribonucleoprotein auxiliary factor 35 kDa subunit-related protein 1, putative isoform 1	0.951942
TRINITY_DN11687_c0_g1_i4	pos_interaction	TRINITY_DN3389_c1_g2_i1	serine hydroxymethyltransferase 6	0.96184
TRINITY_DN11687_c0_g1_i4	pos_interaction	TRINITY_DN3399_c0_g2_i7	Protein kinase superfamily protein	0.975549
TRINITY_DN11687_c0_g1_i4	pos_interaction	TRINITY_DN3421_c0_g1_i6	MBOAT (membrane bound O-acyl transferase) family protein	0.971615
TRINITY_DN11687_c0_g1_i4	pos_interaction	TRINITY_DN34307_c0_g1_i2	non-functional NADPH-dependent codeinone reductase 2-like	0.951431
TRINITY_DN11687_c0_g1_i4	pos_interaction	TRINITY_DN34485_c0_g2_i1	EXS (ERD1/XPR1/SYG1) family protein	0.957853
TRINITY_DN11687_c0_g1_i4	pos_interaction	TRINITY_DN34621_c0_g3_i1	formin-like protein 13	0.968079
TRINITY_DN11687_c0_g1_i4	pos_interaction	TRINITY_DN34923_c0_g1_i1	---NA---	0.988295
TRINITY_DN11687_c0_g1_i4	pos_interaction	TRINITY_DN35218_c0_g1_i1	---NA---	0.951881
TRINITY_DN11687_c0_g1_i4	pos_interaction	TRINITY_DN35328_c0_g1_i1	---NA---	0.993748
TRINITY_DN11687_c0_g1_i4	pos_interaction	TRINITY_DN3559_c0_g1_i5	uncharacterized protein LOC111291183	0.976128
TRINITY_DN11687_c0_g1_i4	pos_interaction	TRINITY_DN35602_c0_g2_i1	RPM1-interacting protein 4 (RIN4) family protein	0.969837
TRINITY_DN11687_c0_g1_i4	pos_interaction	TRINITY_DN3706_c0_g2_i5	LETM1-like protein	0.966476
TRINITY_DN11687_c0_g1_i4	pos_interaction	TRINITY_DN3765_c0_g1_i1	RING/FYVE/PHD zinc finger superfamily protein	0.960755
TRINITY_DN11687_c0_g1_i4	pos_interaction	TRINITY_DN3810_c0_g1_i2	peroxisomal 3-keto-acyl-CoA thiolase 2	0.953809
TRINITY_DN11687_c0_g1_i4	pos_interaction	TRINITY_DN38361_c0_g1_i2	with no lysine (K) kinase 5	0.958987
TRINITY_DN11687_c0_g1_i4	pos_interaction	TRINITY_DN38445_c0_g1_i2	---NA---	0.961853
TRINITY_DN11687_c0_g1_i4	pos_interaction	TRINITY_DN38804_c0_g1_i2	4-coumarate--CoA ligase-like 9	0.956921
TRINITY_DN11687_c0_g1_i4	pos_interaction	TRINITY_DN38895_c0_g1_i2	lysine histidine transporter-like 8	0.95607
TRINITY_DN11687_c0_g1_i4	pos_interaction	TRINITY_DN390_c2_g1_i1	---NA---	0.960819
TRINITY_DN11687_c0_g1_i4	pos_interaction	TRINITY_DN39145_c0_g1_i1	---NA---	0.951881
TRINITY_DN11687_c0_g1_i4	pos_interaction	TRINITY_DN39579_c0_g1_i1	squalene monooxygenase	0.951234
TRINITY_DN11687_c0_g1_i4	pos_interaction	TRINITY_DN3985_c6_g1_i1	Cysteine-rich RLK (RECEPTOR-like protein kinase) 8	0.953078
TRINITY_DN11687_c0_g1_i4	pos_interaction	TRINITY_DN3989_c0_g1_i3	GTP-binding protein 1	0.981212
TRINITY_DN11687_c0_g1_i4	pos_interaction	TRINITY_DN4016_c0_g1_i1	No pollen germination related 2	0.958544
TRINITY_DN11687_c0_g1_i4	pos_interaction	TRINITY_DN4027_c0_g1_i4	Protein kinase superfamily protein	0.964637
TRINITY_DN11687_c0_g1_i4	pos_interaction	TRINITY_DN40450_c0_g1_i1	RNI-like superfamily protein	0.951881
TRINITY_DN11687_c0_g1_i4	pos_interaction	TRINITY_DN40774_c0_g1_i1	VQ motif-containing protein	0.957404
TRINITY_DN11687_c0_g1_i4	pos_interaction	TRINITY_DN4116_c0_g1_i4	cysteine synthase	0.972057
TRINITY_DN11687_c0_g1_i4	pos_interaction	TRINITY_DN41765_c0_g1_i1	---NA---	0.969837
TRINITY_DN11687_c0_g1_i4	pos_interaction	TRINITY_DN42317_c0_g1_i1	MATE efflux family protein	0.964401
TRINITY_DN11687_c0_g1_i4	pos_interaction	TRINITY_DN4268_c0_g1_i1	biorientation of chromosomes in cell division protein 1-like 1 isoform X1	0.984478
TRINITY_DN11687_c0_g1_i4	pos_interaction	TRINITY_DN4282_c0_g1_i10	PHD finger-like protein	0.963134
TRINITY_DN11687_c0_g1_i4	pos_interaction	TRINITY_DN43648_c0_g1_i1	DNA repair protein RAD50 isoform X1	0.961627
TRINITY_DN11687_c0_g1_i4	pos_interaction	TRINITY_DN44547_c0_g1_i1	G-type lectin S-receptor-like serine/threonine-protein kinase At2g19130	0.95138
TRINITY_DN11687_c0_g1_i4	pos_interaction	TRINITY_DN4484_c0_g2_i4	paired amphipathic helix protein Sin3-like 4 isoform X1	0.956089
TRINITY_DN11687_c0_g1_i4	pos_interaction	TRINITY_DN4500_c1_g1_i4	---NA---	0.95607
TRINITY_DN11687_c0_g1_i4	pos_interaction	TRINITY_DN452_c0_g1_i1	Target of Myb protein 1	0.973819
TRINITY_DN11687_c0_g1_i4	pos_interaction	TRINITY_DN4568_c0_g1_i5	DEAD box RNA helicase family protein	0.967745
TRINITY_DN11687_c0_g1_i4	pos_interaction	TRINITY_DN45734_c0_g1_i1	---NA---	0.953458
TRINITY_DN11687_c0_g1_i4	pos_interaction	TRINITY_DN4588_c0_g1_i4	---NA---	0.99048
TRINITY_DN11687_c0_g1_i4	pos_interaction	TRINITY_DN4650_c0_g2_i3	sensitivity to red light reduced protein (SRR1)	0.96795
TRINITY_DN11687_c0_g1_i4	pos_interaction	TRINITY_DN47022_c0_g1_i1	---NA---	0.953458
TRINITY_DN11687_c0_g1_i4	pos_interaction	TRINITY_DN47024_c0_g1_i1	---NA---	0.972983
TRINITY_DN11687_c0_g1_i4	pos_interaction	TRINITY_DN4741_c0_g1_i6	flocculation FLO11-like protein	0.950498
TRINITY_DN11687_c0_g1_i4	pos_interaction	TRINITY_DN4742_c0_g1_i2	oligouridylate-binding protein 1A	0.982975
TRINITY_DN11687_c0_g1_i4	pos_interaction	TRINITY_DN4770_c0_g1_i1	villin-2-like isoform X1	0.970682
TRINITY_DN11687_c0_g1_i4	pos_interaction	TRINITY_DN4779_c0_g1_i7	HAT dimerization domain-containing protein	0.96195
TRINITY_DN11687_c0_g1_i4	pos_interaction	TRINITY_DN4807_c0_g3_i1	U3 small nucleolar ribonucleoprotein	0.991239
TRINITY_DN11687_c0_g1_i4	pos_interaction	TRINITY_DN48101_c0_g1_i1	dual specificity protein phosphatase 12-like isoform X1	0.96765
TRINITY_DN11687_c0_g1_i4	pos_interaction	TRINITY_DN48205_c0_g1_i1	---NA---	0.969837
TRINITY_DN11687_c0_g1_i4	pos_interaction	TRINITY_DN48280_c0_g1_i1	---NA---	0.981927
TRINITY_DN11687_c0_g1_i4	pos_interaction	TRINITY_DN48568_c0_g1_i1	---NA---	0.985773
TRINITY_DN11687_c0_g1_i4	pos_interaction	TRINITY_DN48752_c0_g1_i1	---NA---	0.992171
TRINITY_DN11687_c0_g1_i4	pos_interaction	TRINITY_DN4895_c0_g1_i1	alpha-amylase-like protein	0.963732
TRINITY_DN11687_c0_g1_i4	pos_interaction	TRINITY_DN4909_c0_g1_i5	root hair initiation protein root hairless 1 (RHL1)	0.965647
TRINITY_DN11687_c0_g1_i4	pos_interaction	TRINITY_DN49100_c0_g1_i1	---NA---	0.982513
TRINITY_DN11687_c0_g1_i4	pos_interaction	TRINITY_DN4932_c0_g1_i9	mitogen-activated protein kinase 3	0.953828
TRINITY_DN11687_c0_g1_i4	pos_interaction	TRINITY_DN4933_c0_g1_i2	P-loop containing nucleoside triphosphate hydrolases superfamily protein	0.950348
TRINITY_DN11687_c0_g1_i4	pos_interaction	TRINITY_DN5032_c0_g1_i1	Phosphatidylinositol-4-phosphate 5-kinase family protein	0.952838
TRINITY_DN11687_c0_g1_i4	pos_interaction	TRINITY_DN51005_c0_g1_i1	---NA---	0.969571
TRINITY_DN11687_c0_g1_i4	pos_interaction	TRINITY_DN51491_c0_g1_i1	rust resistance kinase Lr10	0.963029
TRINITY_DN11687_c0_g1_i4	pos_interaction	TRINITY_DN515_c1_g1_i1	putative G3BP-like protein	0.959017
TRINITY_DN11687_c0_g1_i4	pos_interaction	TRINITY_DN5152_c0_g1_i7	copper ion binding protein	0.955681
TRINITY_DN11687_c0_g1_i4	pos_interaction	TRINITY_DN516_c0_g1_i1	putative endochitinase	0.956441
TRINITY_DN11687_c0_g1_i4	pos_interaction	TRINITY_DN5173_c0_g1_i6	lysine decarboxylase family protein	0.967255
TRINITY_DN11687_c0_g1_i4	pos_interaction	TRINITY_DN52167_c0_g1_i1	---NA---	0.974256
TRINITY_DN11687_c0_g1_i4	pos_interaction	TRINITY_DN52210_c0_g1_i1	---NA---	0.953458
TRINITY_DN11687_c0_g1_i4	pos_interaction	TRINITY_DN5383_c0_g1_i3	Expp1 protein	0.969794
TRINITY_DN11687_c0_g1_i4	pos_interaction	TRINITY_DN5407_c0_g2_i1	Calmodulin-binding protein isoform 3	0.953458
TRINITY_DN11687_c0_g1_i4	pos_interaction	TRINITY_DN54972_c0_g1_i1	---NA---	0.969837
TRINITY_DN11687_c0_g1_i4	pos_interaction	TRINITY_DN5527_c1_g1_i5	Zn-dependent exopeptidases superfamily protein	0.960242
TRINITY_DN11687_c0_g1_i4	pos_interaction	TRINITY_DN56338_c0_g1_i1	---NA---	0.951881
TRINITY_DN11687_c0_g1_i4	pos_interaction	TRINITY_DN56445_c0_g1_i1	---NA---	0.951039
TRINITY_DN11687_c0_g1_i4	pos_interaction	TRINITY_DN5660_c0_g1_i4	histone acetyltransferase of the GNAT family 2	0.952479
TRINITY_DN11687_c0_g1_i4	pos_interaction	TRINITY_DN5677_c0_g1_i1	ferritin-3, chloroplastic	0.972416
TRINITY_DN11687_c0_g1_i4	pos_interaction	TRINITY_DN572_c0_g1_i9	phosphoenolpyruvate carboxykinase 2	0.956634
TRINITY_DN11687_c0_g1_i4	pos_interaction	TRINITY_DN58324_c0_g1_i1	p21-activated protein kinase-interacting protein 1-like	0.971942
TRINITY_DN11687_c0_g1_i4	pos_interaction	TRINITY_DN59_c0_g1_i8	Protein kinase superfamily protein	0.962483
TRINITY_DN11687_c0_g1_i4	pos_interaction	TRINITY_DN5923_c0_g1_i3	DNA mismatch repair protein MSH3 isoform X1	0.966998
TRINITY_DN11687_c0_g1_i4	pos_interaction	TRINITY_DN5934_c0_g1_i3	protein ELF4-LIKE 1	0.960489
TRINITY_DN11687_c0_g1_i4	pos_interaction	TRINITY_DN59481_c0_g1_i1	D-aminoacyl-tRNA deacylases isoform 3	0.994044
TRINITY_DN11687_c0_g1_i4	pos_interaction	TRINITY_DN5982_c1_g3_i5	---NA---	0.953211
TRINITY_DN11687_c0_g1_i4	pos_interaction	TRINITY_DN6099_c0_g1_i1	Pentatricopeptide repeat (PPR-like) superfamily protein	0.952064
TRINITY_DN11687_c0_g1_i4	pos_interaction	TRINITY_DN6134_c0_g2_i1	---NA---	0.970339
TRINITY_DN11687_c0_g1_i4	pos_interaction	TRINITY_DN61868_c0_g1_i1	DNA/RNA polymerases superfamily protein	0.969837
TRINITY_DN11687_c0_g1_i4	pos_interaction	TRINITY_DN6210_c0_g2_i4	transcription factor IIIA	0.981927
TRINITY_DN11687_c0_g1_i4	pos_interaction	TRINITY_DN62147_c0_g1_i1	---NA---	0.969837
TRINITY_DN11687_c0_g1_i4	pos_interaction	TRINITY_DN6239_c0_g1_i6	Protein kinase superfamily protein	0.954607
TRINITY_DN11687_c0_g1_i4	pos_interaction	TRINITY_DN6330_c0_g1_i2	protein transport protein Sec24-like At3g07100	0.988526
TRINITY_DN11687_c0_g1_i4	pos_interaction	TRINITY_DN6346_c0_g1_i1	Phox domain-containing protein, putative isoform 1	0.961097
TRINITY_DN11687_c0_g1_i4	pos_interaction	TRINITY_DN6487_c0_g1_i6	putative vesicle-associated membrane protein, synaptobrevin 7B	0.973991
TRINITY_DN11687_c0_g1_i4	pos_interaction	TRINITY_DN64978_c0_g1_i1	---NA---	0.952935
TRINITY_DN11687_c0_g1_i4	pos_interaction	TRINITY_DN6514_c0_g1_i1	Integrase-type DNA-binding superfamily protein	0.952225
TRINITY_DN11687_c0_g1_i4	pos_interaction	TRINITY_DN6529_c0_g1_i2	Vacuolar iron transporter (VIT) family protein	0.956278
TRINITY_DN11687_c0_g1_i4	pos_interaction	TRINITY_DN65331_c0_g1_i1	uncharacterized protein LOC111315407	0.967656
TRINITY_DN11687_c0_g1_i4	pos_interaction	TRINITY_DN6660_c0_g1_i12	HEAT SHOCK PROTEIN 89.1	0.96613
TRINITY_DN11687_c0_g1_i4	pos_interaction	TRINITY_DN6687_c0_g1_i2	C2-H2 zinc finger protein	0.955499
TRINITY_DN11687_c0_g1_i4	pos_interaction	TRINITY_DN672_c0_g1_i8	MYB transcription factor Atmyb2	0.962638
TRINITY_DN11687_c0_g1_i4	pos_interaction	TRINITY_DN6721_c0_g1_i5	CW-type Zinc Finger, putative isoform 1	0.988389
TRINITY_DN11687_c0_g1_i4	pos_interaction	TRINITY_DN6731_c0_g1_i10	Cyclin/Brf1-like TBP-binding protein	0.978343
TRINITY_DN11687_c0_g1_i4	pos_interaction	TRINITY_DN6735_c0_g1_i2	putative copper amine oxidase	0.953306
TRINITY_DN11687_c0_g1_i4	pos_interaction	TRINITY_DN683_c0_g1_i6	Leucine-rich repeat (LRR) family protein	0.955254
TRINITY_DN11687_c0_g1_i4	pos_interaction	TRINITY_DN6874_c0_g1_i5	Ribosomal protein S11 family protein	0.965506
TRINITY_DN11687_c0_g1_i4	pos_interaction	TRINITY_DN6906_c0_g1_i1	lysine-specific demethylase JMJ25 isoform X1	0.96019
TRINITY_DN11687_c0_g1_i4	pos_interaction	TRINITY_DN6915_c1_g2_i1	AR781, pheromone receptor-like protein (DUF1645)	0.974392
TRINITY_DN11687_c0_g1_i4	pos_interaction	TRINITY_DN69297_c0_g1_i1	---NA---	0.951234
TRINITY_DN11687_c0_g1_i4	pos_interaction	TRINITY_DN70173_c0_g1_i1	Protein kinase superfamily protein	0.959519
TRINITY_DN11687_c0_g1_i4	pos_interaction	TRINITY_DN70309_c0_g1_i1	---NA---	0.983741
TRINITY_DN11687_c0_g1_i4	pos_interaction	TRINITY_DN70917_c0_g1_i1	---NA---	0.951234
TRINITY_DN11687_c0_g1_i4	pos_interaction	TRINITY_DN71193_c0_g1_i1	---NA---	0.953458
TRINITY_DN11687_c0_g1_i4	pos_interaction	TRINITY_DN71380_c0_g1_i1	---NA---	0.951234
TRINITY_DN11687_c0_g1_i4	pos_interaction	TRINITY_DN71633_c0_g1_i1	---NA---	0.951881
TRINITY_DN11687_c0_g1_i4	pos_interaction	TRINITY_DN71920_c0_g1_i1	NPL4-like protein 1 isoform X2	0.969517
TRINITY_DN11687_c0_g1_i4	pos_interaction	TRINITY_DN7198_c0_g1_i3	tryptophan synthase alpha chain	0.978426
TRINITY_DN11687_c0_g1_i4	pos_interaction	TRINITY_DN7227_c0_g1_i3	G-type lectin S-receptor-like serine/threonine-protein kinase LECRK4	0.961445
TRINITY_DN11687_c0_g1_i4	pos_interaction	TRINITY_DN7235_c0_g1_i1	proline-rich family protein	0.962848
TRINITY_DN11687_c0_g1_i4	pos_interaction	TRINITY_DN7360_c1_g1_i10	thioredoxin-like protein CXXS1	0.969387
TRINITY_DN11687_c0_g1_i4	pos_interaction	TRINITY_DN739_c0_g1_i4	senescence-associated gene 21	0.959706
TRINITY_DN11687_c0_g1_i4	pos_interaction	TRINITY_DN7437_c0_g1_i2	probable serine/threonine-protein kinase PBL19	0.955223
TRINITY_DN11687_c0_g1_i4	pos_interaction	TRINITY_DN76685_c0_g1_i1	PREDICTED: uncharacterized protein LOC18597397	0.957154
TRINITY_DN11687_c0_g1_i4	pos_interaction	TRINITY_DN768_c0_g1_i3	thaumatin-like protein	0.973038
TRINITY_DN11687_c0_g1_i4	pos_interaction	TRINITY_DN78403_c0_g1_i1	---NA---	0.98671
TRINITY_DN11687_c0_g1_i4	pos_interaction	TRINITY_DN78615_c0_g1_i1	---NA---	0.951881
TRINITY_DN11687_c0_g1_i4	pos_interaction	TRINITY_DN78937_c0_g1_i1	MAP kinase 9	0.975044
TRINITY_DN11687_c0_g1_i4	pos_interaction	TRINITY_DN7911_c0_g1_i4	Tetratricopeptide repeat (TPR)-like superfamily protein isoform 1	0.981024
TRINITY_DN11687_c0_g1_i4	pos_interaction	TRINITY_DN79138_c0_g1_i1	ABC transporter G family member 9-like	0.969837
TRINITY_DN11687_c0_g1_i4	pos_interaction	TRINITY_DN8021_c0_g1_i1	BSD domain-containing protein, putative	0.961801
TRINITY_DN11687_c0_g1_i4	pos_interaction	TRINITY_DN8069_c0_g1_i31	basic helix-loop-helix (bHLH) DNA-binding superfamily protein	0.954779
TRINITY_DN11687_c0_g1_i4	pos_interaction	TRINITY_DN8074_c0_g1_i2	inosine-uridine preferring nucleoside hydrolase family protein	0.953831
TRINITY_DN11687_c0_g1_i4	pos_interaction	TRINITY_DN8111_c0_g1_i1	---NA---	0.96143
TRINITY_DN11687_c0_g1_i4	pos_interaction	TRINITY_DN8160_c0_g2_i2	P-loop containing nucleoside triphosphate hydrolases superfamily protein	0.957269
TRINITY_DN11687_c0_g1_i4	pos_interaction	TRINITY_DN8256_c1_g1_i1	maturase (mitochondrion)	0.963661
TRINITY_DN11687_c0_g1_i4	pos_interaction	TRINITY_DN8282_c0_g2_i1	acylphosphatase family	0.967573
TRINITY_DN11687_c0_g1_i4	pos_interaction	TRINITY_DN8290_c0_g1_i2	F-box protein At4g00755-like	0.950983
TRINITY_DN11687_c0_g1_i4	pos_interaction	TRINITY_DN8420_c0_g1_i6	---NA---	0.955283
TRINITY_DN11687_c0_g1_i4	pos_interaction	TRINITY_DN8481_c0_g1_i2	regulator of nonsense transcripts 1 homolog	0.952409
TRINITY_DN11687_c0_g1_i4	pos_interaction	TRINITY_DN8509_c0_g1_i1	RNA-binding (RRM/RBD/RNP motifs) family protein	0.966041
TRINITY_DN11687_c0_g1_i4	pos_interaction	TRINITY_DN8555_c0_g2_i1	Plant stearoyl-acyl-carrier-protein desaturase family protein	0.967909
TRINITY_DN11687_c0_g1_i4	pos_interaction	TRINITY_DN8559_c0_g1_i3	serine hydroxymethyltransferase 6	0.954735
TRINITY_DN11687_c0_g1_i4	pos_interaction	TRINITY_DN8587_c0_g1_i2	BAG-associated GRAM protein 1-like isoform X1	0.95199
TRINITY_DN11687_c0_g1_i4	pos_interaction	TRINITY_DN8597_c0_g1_i1	At5g63850	0.979912
TRINITY_DN11687_c0_g1_i4	pos_interaction	TRINITY_DN8631_c0_g1_i3	protein PHOTOPERIOD-INDEPENDENT EARLY FLOWERING 1 isoform X1	0.964685
TRINITY_DN11687_c0_g1_i4	pos_interaction	TRINITY_DN8666_c0_g1_i1	RAB GTPase homolog G3A	0.982394
TRINITY_DN11687_c0_g1_i4	pos_interaction	TRINITY_DN867_c0_g2_i1	E3 ubiquitin-protein ligase UPL2-like isoform X1	0.955275
TRINITY_DN11687_c0_g1_i4	pos_interaction	TRINITY_DN8844_c1_g1_i1	Phosphatidylinositol 3- and 4-kinase family protein	0.98415
TRINITY_DN11687_c0_g1_i4	pos_interaction	TRINITY_DN8885_c0_g1_i6	Pseudouridine synthase family protein	0.963855
TRINITY_DN11687_c0_g1_i4	pos_interaction	TRINITY_DN898_c0_g1_i2	Tetratricopeptide repeat (TPR)-like superfamily protein	0.959444
TRINITY_DN11687_c0_g1_i4	pos_interaction	TRINITY_DN9037_c1_g1_i1	putative protease Do-like 14	0.951997
TRINITY_DN11687_c0_g1_i4	pos_interaction	TRINITY_DN9089_c0_g1_i6	pathogenesis related homeodomain protein A	0.951563
TRINITY_DN11687_c0_g1_i4	pos_interaction	TRINITY_DN910_c0_g1_i17	long chain acyl-CoA synthetase 1-like isoform X1	0.987066
TRINITY_DN11687_c0_g1_i4	pos_interaction	TRINITY_DN9100_c0_g1_i13	ZIP metal ion transporter family	0.96311
TRINITY_DN11687_c0_g1_i4	pos_interaction	TRINITY_DN9379_c1_g2_i6	Protein kinase superfamily protein	0.97394
TRINITY_DN11687_c0_g1_i4	pos_interaction	TRINITY_DN947_c0_g2_i2	rRNA-processing EFG1-like protein (DUF2361)	0.966502
TRINITY_DN11687_c0_g1_i4	pos_interaction	TRINITY_DN9567_c0_g1_i2	ABL interactor-like protein 3	0.963963
TRINITY_DN11687_c0_g1_i4	pos_interaction	TRINITY_DN9662_c0_g1_i2	P-loop nucleoside triphosphate hydrolases superfamily protein with CH (Calponin Homology) domain-containing protein	0.979765
TRINITY_DN11687_c0_g1_i4	pos_interaction	TRINITY_DN9712_c0_g1_i2	---NA---	0.968441
TRINITY_DN11687_c0_g1_i4	pos_interaction	TRINITY_DN9816_c0_g1_i1	protein TIFY 8 isoform X2	0.958184
TRINITY_DN11687_c0_g1_i4	pos_interaction	TRINITY_DN991_c2_g1_i4	enhanced disease resistance 1	0.953605
TRINITY_DN11687_c0_g1_i4	pos_interaction	TRINITY_DN9928_c0_g1_i2	Ankyrin repeat protein	0.952022
TRINITY_DN11687_c0_g1_i4	pos_interaction	TRINITY_DN9951_c1_g1_i1	mitochondrial phosphate carrier protein 3, mitochondrial-like	0.956337
TRINITY_DN11687_c0_g1_i4	pos_interaction	TRINITY_DN9982_c0_g1_i6	expansin-like protein	0.963609

## Sheet: Table  S10
Table S10. List of negatively (Pearson correlation coefficient r ≤ -0.95) interacting genes with DzCAMTA8
DzCAMTA8	Interaction	DzCAMTA8NinG	Description	Pearson correlation(r)
TRINITY_DN11687_c0_g1_i4	neg_interaction	TRINITY_DN11402_c0_g1_i3	rhodanese homologue 2	-0.953333
TRINITY_DN11687_c0_g1_i4	neg_interaction	TRINITY_DN14475_c0_g1_i1	uncharacterized protein LOC111282386 isoform X1	-0.951953
TRINITY_DN11687_c0_g1_i4	neg_interaction	TRINITY_DN14895_c0_g1_i1	adenylate kinase isoenzyme 6 homolog	-0.981754
TRINITY_DN11687_c0_g1_i4	neg_interaction	TRINITY_DN15955_c0_g1_i3	pentatricopeptide repeat-containing protein At5g66520	-0.958551
TRINITY_DN11687_c0_g1_i4	neg_interaction	TRINITY_DN1602_c1_g1_i1	---NA---	-0.968194
TRINITY_DN11687_c0_g1_i4	neg_interaction	TRINITY_DN16768_c0_g1_i2	UDP-galactose/UDP-glucose transporter 3-like	-0.975776
TRINITY_DN11687_c0_g1_i4	neg_interaction	TRINITY_DN19760_c0_g1_i1	---NA---	-0.980514
TRINITY_DN11687_c0_g1_i4	neg_interaction	TRINITY_DN2175_c1_g1_i7	DNA-binding protein	-0.962238
TRINITY_DN11687_c0_g1_i4	neg_interaction	TRINITY_DN26522_c0_g1_i1	---NA---	-0.950211
TRINITY_DN11687_c0_g1_i4	neg_interaction	TRINITY_DN2892_c0_g1_i1	P-loop containing nucleoside triphosphate hydrolases superfamily protein isoform 1	-0.978661
TRINITY_DN11687_c0_g1_i4	neg_interaction	TRINITY_DN3158_c0_g1_i12	histone deacetylase complex subunit	-0.958661
TRINITY_DN11687_c0_g1_i4	neg_interaction	TRINITY_DN32914_c0_g1_i1	phytosulfokine receptor 1-like	-0.980514
TRINITY_DN11687_c0_g1_i4	neg_interaction	TRINITY_DN4004_c0_g1_i1	Translation initiation factor SUI1 family protein	-0.972146
TRINITY_DN11687_c0_g1_i4	neg_interaction	TRINITY_DN4739_c0_g1_i4	uncharacterized protein LOC111305386	-0.963441
TRINITY_DN11687_c0_g1_i4	neg_interaction	TRINITY_DN7100_c0_g1_i27	---NA---	-0.958384
TRINITY_DN11687_c0_g1_i4	neg_interaction	TRINITY_DN7945_c0_g1_i2	RING/U-box superfamily protein	-0.954513
